# Supplementary material for: Genetic modification of Candida maltosa, a non-pathogenic CTG species, reveals EFG1 function
Source: Microbiology (Reading). 2024 Mar 8;170(3):001447. doi: 10.1099/mic.0.001447 (PMC10999747; doi:10.1099/mic.0.001447)
Supplement: Uncited Table S1. [file mic-170-01447-s001.xlsx]

## Sheet: SupTable1
Supplementary Table 1. Results of the alignment of the C. maltosa contigs to the C. albicans and C. tropicalis genomes.
C.albicans	C. maltosa	C.tropicalis		C.tropicalis	C. maltosa	C.albicans
Ca20chr1	tig00000007	CP047870.1		CP047869.1	tig00000013	Ca20chr3
	tig00000038	CP047875.1			tig00000018	Ca20chr4
	tig00023296				tig00000039	Ca20chr6
	tig00023297				tig00000054	Ca20chr2
Ca20chr2	tig00000013	CP047869.1			tig00000083
	tig00000018				tig00003241
	tig00000039			CP047870.1	tig00000007	Ca20chr4
	tig00000083				tig00000021	Ca20chr1
	tig00003241				tig00000043	Ca20chr3
Ca20chr3	tig00000013	CP047869.1			tig00000044
	tig00000039	CP047870.1			tig00000048
		CP047872.1			tig00023297
		CP047873.1		CP047871.1	tig00000001	Ca20chr4
Ca20chr4	tig00000021	CP047869.1			tig00000021	Ca20chrR
	tig00000033	CP047870.1			tig00000029
	tig00000044	CP047871.1			tig00000033
		CP047872.1			tig00000039
Ca20chr5	tig00000021	CP047872.1			tig00000044
	tig00000034	CP047873.1		CP047872.1	tig00000001	Ca20chr6
		CP047875.1			tig00000013	Ca20chr5
Ca20chr6	tig00000001	CP047869.1			tig00000021	Ca20chrR
	tig00000038	CP047872.1			tig00000034	Ca20chr3
		CP047875.1			tig00000039	Ca20chr4
Ca20chr7	tig00000034	CP047874.1		CP047873.1	tig00000001	Ca20chr5
	tig00000043				tig00000021	Ca20chr3
Ca20chrR	tig00000001	CP047871.1			tig00000034
	tig00000054	CP047872.1			tig00000039
	tig00003244	CP047875.1		CP047874.1	tig00000034	Ca20chr7
Ca19-mtDNA	tig00000057				tig00000043
				CP047875.1	tig00000007	Ca20chrR
					tig00000021	Ca20chr1
					tig00000038	Ca20chr5
					tig00000054	Ca20chr6
					tig00000105
					tig00000121
					tig00003244
					tig00003245
					tig00023296
					tig00023297

## Sheet: SupTable2(pathogenicity)
Supplementary Table 2. Lists of pathogenicity and filamentation associated genes and their orthologs. (pathogenicity)
Ortogrupo	C_albicans	C_tropicalis	C_sojae	C_maltosa
OG0000000	AOW25863.1	XP_002550913.1	Csojae_5213-RA
OG0000003	AOW27826.1	XP_002546029.1	Csojae_1204-RA	Cmaltosa_v1_0513-RA
OG0000004	AOW26950.1		Csojae_2546-RA	Cmaltosa_v1_1878-RA
OG0000007	AOW26642.1	XP_002545968.1	Csojae_3388-RA	Cmaltosa_v1_0573-RA
OG0000010	AOW29898.1	XP_002546313.1	Csojae_0022-RA	Cmaltosa_v1_2924-RA
OG0000014	AOW26982.1	XP_002549366.1	Csojae_3700-RA	Cmaltosa_v1_3985-RA
OG0000017	AOW27525.1	XP_002545880.1	Csojae_0633-RA	Cmaltosa_v1_0285-RA
OG0000019	AOW26248.1	XP_002550528.1	Csojae_1802-RA	Cmaltosa_v1_1242-RA
OG0000020	AOW26660.1	XP_002546518.1	Csojae_3404-RA	Cmaltosa_v1_3024-RA
OG0000023	AOW25766.1	XP_002550061.1	Csojae_1355-RA	Cmaltosa_v1_1545-RA
OG0000025	AOW26104.1	XP_002546993.1	Csojae_0294-RA	Cmaltosa_v1_1384-RA
OG0000027	AOW26575.1	XP_002548755.1	Csojae_3135-RA	Cmaltosa_v1_5418-RA
OG0000029	AOW28378.1	XP_002547982.1	Csojae_2321-RA	Cmaltosa_v1_1920-RA
OG0000032	AOW26391.1	XP_002549835.1	Csojae_1926-RA	Cmaltosa_v1_1093-RA
OG0000034	AOW26549.1	XP_002548973.1	Csojae_3320-RA	Cmaltosa_v1_4991-RA
OG0000041	AOW29993.1	XP_002548698.1	Csojae_2976-RA	Cmaltosa_v1_0035-RA
OG0000048	AOW28336.1	XP_002547769.1	Csojae_2585-RA	Cmaltosa_v1_1853-RA
OG0000049	AOW28806.1	XP_002545318.1	Csojae_3834-RA
OG0000050	AOW30135.1	XP_002548597.1	Csojae_2884-RA	Cmaltosa_v1_0198-RA
OG0000051	AOW30427.1	XP_002550611.1	Csojae_4931-RA	Cmaltosa_v1_3785-RA
OG0000052	AOW31472.1	XP_002546377.1	Csojae_0086-RA	Cmaltosa_v1_0395-RA
OG0000055	AOW25737.1	XP_002550010.1	Csojae_1300-RA	Cmaltosa_v1_1718-RA
OG0000057	AOW25818.1	XP_002550127.1	Csojae_1445-RA	Cmaltosa_v1_0002-RA
OG0000062	AOW27150.1	XP_002546859.1	Csojae_3097-RA	Cmaltosa_v1_2809-RA
OG0000064	AOW27811.1	XP_002551226.1	Csojae_4653-RA	Cmaltosa_v1_3678-RA
OG0000066	AOW28989.1	XP_002545243.1	Csojae_3763-RA	Cmaltosa_v1_3298-RA
OG0000069	AOW29307.1	XP_002549540.1	Csojae_5661-RA	Cmaltosa_v1_4810-RA
OG0000076	AOW30992.1	XP_002546679.1	Csojae_2221-RA	Cmaltosa_v1_0001-RA
OG0000077	AOW31261.1	XP_002545791.1	Csojae_4267-RA	Cmaltosa_v1_0464-RA
OG0000084	AOW26112.1	XP_002545936.1	Csojae_1694-RA	Cmaltosa_v1_0610-RA
OG0000093	AOW27298.1	XP_002547015.1	Csojae_0315-RA	Cmaltosa_v1_2371-RA
OG0000098	AOW27933.1	XP_002545374.1	Csojae_3878-RA	Cmaltosa_v1_3316-RA
OG0000103	AOW28538.1	XP_002547806.1		Cmaltosa_v1_5331-RA
OG0000105	AOW28626.1
OG0000111	AOW29069.1	XP_002545499.1	Csojae_3994-RA	Cmaltosa_v1_4551-RA
OG0000123	AOW26090.1	XP_002550445.1	Csojae_1717-RA	Cmaltosa_v1_1398-RA
OG0000135	AOW27230.1	XP_002546973.1	Csojae_0272-RA	Cmaltosa_v1_2796-RA
OG0000138	AOW27846.1	XP_002547548.1	Csojae_0827-RA	Cmaltosa_v1_1740-RA
OG0000153	AOW28805.1	XP_002545317.1	Csojae_3827-RA	Cmaltosa_v1_3384-RA
OG0000161	AOW30311.1	XP_002546493.1	Csojae_4670-RA	Cmaltosa_v1_0241-RA
OG0000167	AOW30980.1	XP_002546129.1	Csojae_1274-RA	Cmaltosa_v1_0768-RA
OG0000168	AOW31000.1	XP_002546062.1	Csojae_5361-RA	Cmaltosa_v1_0718-RA
OG0000176	AOW31582.1	XP_002546427.1	Csojae_0128-RA	Cmaltosa_v1_5273-RA
OG0000186	AOW25884.1	XP_002550317.1	Csojae_1594-RA	Cmaltosa_v1_1463-RA
OG0000194	AOW26355.1	XP_002549882.1	Csojae_1915-RA	Cmaltosa_v1_1177-RA
OG0000215	AOW27247.1	XP_002546907.1	Csojae_0214-RA	Cmaltosa_v1_2748-RA
OG0000216	AOW27260.1	XP_002547103.1	Csojae_0397-RA	Cmaltosa_v1_2670-RA
OG0000228	AOW28108.1	XP_002546744.1	Csojae_1201-RA	Cmaltosa_v1_4351-RA
OG0000230	AOW28286.1	XP_002545919.1	Csojae_2458-RA	Cmaltosa_v1_1789-RA
OG0000231	AOW28318.1	XP_002548261.1	Csojae_2580-RA	Cmaltosa_v1_1833-RA
OG0000235	AOW28414.1	XP_002548324.1	Csojae_2627-RA	Cmaltosa_v1_4401-RA
OG0000245	AOW29220.1	XP_002549640.1	Csojae_2171-RA	Cmaltosa_v1_3088-RA
OG0000250	AOW29386.1	XP_002549488.1	Csojae_5622-RA	Cmaltosa_v1_4840-RA
OG0000256	AOW30053.1	XP_002550602.1	Csojae_4922-RA	Cmaltosa_v1_3863-RA
OG0000257	AOW30117.1	XP_002548581.1	Csojae_2866-RA	Cmaltosa_v1_0148-RA
OG0000262	AOW30312.1	XP_002548421.1	Csojae_2724-RA	Cmaltosa_v1_0233-RA
OG0000263	AOW30407.1	XP_002547817.1	Csojae_4949-RA	Cmaltosa_v1_3890-RA
OG0000269	AOW30889.1	XP_002546173.1	Csojae_5519-RA	Cmaltosa_v1_0858-RA
OG0000272	AOW31102.1	XP_002545959.1	Csojae_5260-RA	Cmaltosa_v1_0622-RA
OG0000275	AOW31420.1	XP_002548766.1	Csojae_3145-RA	Cmaltosa_v1_0147-RA
OG0000280	AOW31654.1	XP_002546381.1	Csojae_0067-RA	Cmaltosa_v1_5219-RA
OG0000296	AOW25887.1	XP_002550310.1	Csojae_1589-RA	Cmaltosa_v1_1466-RA
OG0000307	AOW26076.1	XP_002550446.1	Csojae_1718-RA
OG0000310	AOW26165.1	XP_002548572.1	Csojae_1472-RA	Cmaltosa_v1_1323-RA
OG0000311	AOW26232.1	XP_002550515.1	Csojae_1787-RA	Cmaltosa_v1_1261-RA
OG0000320	AOW26374.1	XP_002551192.1	Csojae_4606-RA	Cmaltosa_v1_1035-RA
OG0000321	AOW26375.1	XP_002551191.1	Csojae_4607-RA	Cmaltosa_v1_1036-RA
OG0000326	AOW26394.1	XP_002549859.1	Csojae_1939-RA	Cmaltosa_v1_1136-RA
OG0000330	AOW26411.1	XP_002549877.1	Csojae_1919-RA	Cmaltosa_v1_1126-RA
OG0000342	AOW26547.1	XP_002549830.1	Csojae_2069-RA	Cmaltosa_v1_1107-RA
OG0000343	AOW26548.1	XP_002548975.1	Csojae_3323-RA	Cmaltosa_v1_4993-RA
OG0000355	AOW26683.1	XP_002549001.1	Csojae_3379-RA	Cmaltosa_v1_5042-RA
OG0000365	AOW26740.1	XP_002549801.1	Csojae_2034-RA	Cmaltosa_v1_4953-RA
OG0000368	AOW26745.1	XP_002549825.1	Csojae_2064-RA	Cmaltosa_v1_4958-RA
OG0000370	AOW26768.1	XP_002549805.1	Csojae_2039-RA	Cmaltosa_v1_4978-RA
OG0000382	AOW27000.1	XP_002549377.1	Csojae_3725-RA	Cmaltosa_v1_3975-RA
OG0000385	AOW27183.1	XP_002546923.1	Csojae_0228-RA
OG0000392	AOW27223.1	XP_002546966.1	Csojae_0265-RA
OG0000406	AOW27398.1			Cmaltosa_v1_0109-RA
OG0000423	AOW27893.1	XP_002547666.1	Csojae_0915-RA	Cmaltosa_v1_4248-RA
OG0000431	AOW27981.1	XP_002547786.1	Csojae_0997-RA	Cmaltosa_v1_5533-RA
OG0000438	AOW28022.1	XP_002547626.1	Csojae_0948-RA	Cmaltosa_v1_5448-RA
OG0000442	AOW28164.1	XP_002547896.1	Csojae_1142-RA	Cmaltosa_v1_4346-RA
OG0000452	AOW28364.1	XP_002545679.1	Csojae_6100-RA	Cmaltosa_v1_4390-RA
OG0000457	AOW28561.1	XP_002548065.1	Csojae_2396-RA	Cmaltosa_v1_1973-RA
OG0000460	AOW28617.1	XP_002547957.1	Csojae_2345-RA	Cmaltosa_v1_2133-RA
OG0000467	AOW28784.1	XP_002551270.1	Csojae_5805-RA	Cmaltosa_v1_2245-RA
OG0000469	AOW28846.1	XP_002545302.1	Csojae_3814-RA	Cmaltosa_v1_3409-RA
OG0000490	AOW29040.1	XP_002545720.1	Csojae_4198-RA	Cmaltosa_v1_3139-RA
OG0000494	AOW29110.1	XP_002545696.1		Cmaltosa_v1_3145-RA
OG0000501	AOW29158.1	XP_002545525.1	Csojae_4027-RA	Cmaltosa_v1_3241-RA
OG0000511	AOW29228.1	XP_002549586.1	Csojae_2225-RA	Cmaltosa_v1_3123-RA
OG0000530	AOW29491.1	XP_002550967.1	Csojae_4415-RA	Cmaltosa_v1_3480-RA
OG0000537	AOW29603.1	XP_002546763.1	Csojae_4449-RA	Cmaltosa_v1_3540-RA
OG0000539	AOW29607.1	XP_002546760.1	Csojae_4453-RA	Cmaltosa_v1_3544-RA
OG0000551	AOW29822.1	XP_002551158.1	Csojae_4636-RA	Cmaltosa_v1_3606-RA
OG0000557	AOW30103.1	XP_002548560.1	Csojae_2851-RA	Cmaltosa_v1_0138-RA
OG0000569	AOW30237.1	XP_002545379.1
OG0000585	AOW30537.1	XP_002550779.1	Csojae_5071-RA	Cmaltosa_v1_3744-RA
OG0000587	AOW30559.1	XP_002549721.1	Csojae_2089-RA	Cmaltosa_v1_4599-RA
OG0000590	AOW30576.1	XP_002550752.1	Csojae_5087-RA	Cmaltosa_v1_3839-RA
OG0000599	AOW30678.1	XP_002550842.1	Csojae_5190-RA	Cmaltosa_v1_4706-RA
OG0000606	AOW30760.1	XP_002550681.1	Csojae_4997-RA	Cmaltosa_v1_4619-RA
OG0000610	AOW30839.1	XP_002546220.1	Csojae_5477-RA	Cmaltosa_v1_0901-RA
OG0000613	AOW30895.1	XP_002546170.1	Csojae_5528-RA	Cmaltosa_v1_0839-RA
OG0000616	AOW31120.1	XP_002545956.1	Csojae_5258-RA	Cmaltosa_v1_0624-RA
OG0000629	AOW31450.1	XP_002548842.1	Csojae_3225-RA	Cmaltosa_v1_0378-RA
OG0000636	AOW31575.1	XP_002546460.1	Csojae_0156-RA	Cmaltosa_v1_5275-RA
OG0000637	AOW31583.1	XP_002546428.1	Csojae_0129-RA	Cmaltosa_v1_5272-RA
OG0000639	AOW31585.1	XP_002546454.1	Csojae_0152-RA	Cmaltosa_v1_5270-RA
OG0000642	AOW31597.1	XP_002546440.1	Csojae_0141-RA	Cmaltosa_v1_5257-RA
OG0000684	AOW25753.1	XP_002550058.1	Csojae_1352-RA	Cmaltosa_v1_1574-RA
OG0000693	AOW25765.1	XP_002550063.1	Csojae_1356-RA	Cmaltosa_v1_1566-RA
OG0000695	AOW25768.1	XP_002550077.1	Csojae_1369-RA	Cmaltosa_v1_1559-RA
OG0000707	AOW25784.1	XP_002550093.1	Csojae_1387-RA	Cmaltosa_v1_1550-RA
OG0000713	AOW25790.1	XP_002550099.1	Csojae_1393-RA	Cmaltosa_v1_1537-RA
OG0000718	AOW25798.1	XP_002550105.1	Csojae_1400-RA	Cmaltosa_v1_1530-RA
OG0000738	AOW25821.1	XP_002550131.1	Csojae_1442-RA	Cmaltosa_v1_1670-RA
OG0000748	AOW25834.1	XP_002550143.1	Csojae_1430-RA	Cmaltosa_v1_1681-RA
OG0000749	AOW25835.1	XP_002550144.1	Csojae_1429-RA	Cmaltosa_v1_1682-RA
OG0000753	AOW25840.1	XP_002550148.1	Csojae_1424-RA	Cmaltosa_v1_1687-RA
OG0000772	AOW25866.1	XP_002550287.1	Csojae_1566-RA	Cmaltosa_v1_1490-RA
OG0000790	AOW25896.1	XP_002550306.1	Csojae_1592-RA	Cmaltosa_v1_1471-RA
OG0000796	AOW25908.1	XP_002550349.1	Csojae_1623-RA	Cmaltosa_v1_1666-RA
OG0000804	AOW25920.1	XP_002550337.1	Csojae_1610-RA	Cmaltosa_v1_1657-RA
OG0000818	AOW25936.1	XP_002550361.1	Csojae_1634-RA	Cmaltosa_v1_1651-RA
OG0000825	AOW25944.1	XP_002550366.1	Csojae_1638-RA	Cmaltosa_v1_1634-RA
OG0000831	AOW25953.1	XP_002550373.1	Csojae_1647-RA	Cmaltosa_v1_1625-RA
OG0000838	AOW25968.1	XP_002550023.1	Csojae_1314-RA	Cmaltosa_v1_1611-RA
OG0000848	AOW25980.1	XP_002550037.1	Csojae_1329-RA	Cmaltosa_v1_1598-RA
OG0000875	AOW26013.1	XP_002550498.1	Csojae_1770-RA	Cmaltosa_v1_1448-RA
OG0000889	AOW26027.1	XP_002550266.1	Csojae_1545-RA	Cmaltosa_v1_1511-RA
OG0000898	AOW26038.1	XP_002550274.1	Csojae_1553-RA	Cmaltosa_v1_1503-RA
OG0000904	AOW26046.1	XP_002550281.1	Csojae_1561-RA	Cmaltosa_v1_1495-RA
OG0000906	AOW26050.1	XP_002550054.1	Csojae_1348-RA	Cmaltosa_v1_1580-RA
OG0000917	AOW26063.1	XP_002550469.1	Csojae_1740-RA	Cmaltosa_v1_1417-RA
OG0000920	AOW26068.1	XP_002550472.1	Csojae_1743-RA	Cmaltosa_v1_1420-RA
OG0000924	AOW26072.1	XP_002550476.1	Csojae_1747-RA	Cmaltosa_v1_1424-RA
OG0000926	AOW26074.1	XP_002550463.1	Csojae_1733-RA	Cmaltosa_v1_1411-RA
OG0000927	AOW26075.1	XP_002550462.1	Csojae_1732-RA	Cmaltosa_v1_1410-RA
OG0000931	AOW26083.1	XP_002550455.1	Csojae_1725-RA	Cmaltosa_v1_1403-RA
OG0000932	AOW26084.1	XP_002550454.1	Csojae_1724-RA	Cmaltosa_v1_1402-RA
OG0000956	AOW26120.1	XP_002550414.1	Csojae_1687-RA	Cmaltosa_v1_1374-RA
OG0000957	AOW26122.1	XP_002550412.1	Csojae_1685-RA	Cmaltosa_v1_1357-RA
OG0000971	AOW26137.1	XP_002550398.1	Csojae_1670-RA	Cmaltosa_v1_1351-RA
OG0000972	AOW26138.1	XP_002550397.1	Csojae_1669-RA	Cmaltosa_v1_1350-RA
OG0000980	AOW26152.1	XP_002550183.1	Csojae_1469-RA	Cmaltosa_v1_1337-RA
OG0000986	AOW26160.1	XP_002550193.1	Csojae_1477-RA	Cmaltosa_v1_1328-RA
OG0000989	AOW26163.1	XP_002550196.1	Csojae_1480-RA	Cmaltosa_v1_1325-RA
OG0000991	AOW26168.1	XP_002550199.1	Csojae_1482-RA	Cmaltosa_v1_1321-RA
OG0001004	AOW26184.1	XP_002550225.1	Csojae_1505-RA	Cmaltosa_v1_1305-RA
OG0001005	AOW26186.1	XP_002550227.1	Csojae_1506-RA	Cmaltosa_v1_1306-RA
OG0001016	AOW26201.1	XP_002550243.1	Csojae_1515-RA	Cmaltosa_v1_1290-RA
OG0001018	AOW26203.1	XP_002550241.1	Csojae_1517-RA	Cmaltosa_v1_1269-RA
OG0001037	AOW26227.1	XP_002550510.1	Csojae_1782-RA	Cmaltosa_v1_1266-RA
OG0001052	AOW26250.1	XP_002550533.1	Csojae_1807-RA	Cmaltosa_v1_1245-RA
OG0001053	AOW26253.1	XP_002550536.1	Csojae_1810-RA	Cmaltosa_v1_1241-RA
OG0001059	AOW26260.1	XP_002550543.1	Csojae_1817-RA	Cmaltosa_v1_1235-RA
OG0001060	AOW26263.1	XP_002549981.1	Csojae_1823-RA	Cmaltosa_v1_1230-RA
OG0001061	AOW26265.1	XP_002549957.1	Csojae_1845-RA	Cmaltosa_v1_1213-RA
OG0001062	AOW26266.1	XP_002549968.1	Csojae_1836-RA	Cmaltosa_v1_1212-RA
OG0001094	AOW26317.1	XP_002549931.1	Csojae_1870-RA	Cmaltosa_v1_1188-RA
OG0001098	AOW26322.1	XP_002549922.1	Csojae_1876-RA	Cmaltosa_v1_1183-RA
OG0001103	AOW26328.1	XP_002549915.1	Csojae_1882-RA	Cmaltosa_v1_1149-RA
OG0001107	AOW26333.1	XP_002549909.1	Csojae_1888-RA	Cmaltosa_v1_1155-RA
OG0001116	AOW26346.1	XP_002549899.1	Csojae_1900-RA	Cmaltosa_v1_1167-RA
OG0001141	AOW26385.1	XP_002549862.1	Csojae_1936-RA	Cmaltosa_v1_1133-RA
OG0001164	AOW26428.1	XP_002549688.1	Csojae_2117-RA	Cmaltosa_v1_1092-RA
OG0001169	AOW26437.1	XP_002549849.1	Csojae_1949-RA	Cmaltosa_v1_1097-RA
OG0001209	AOW26495.1	XP_002548873.1	Csojae_3252-RA	Cmaltosa_v1_1008-RA
OG0001211	AOW26500.1	XP_002551188.1	Csojae_4609-RA	Cmaltosa_v1_1042-RA
OG0001226	AOW26517.1	XP_002548935.1	Csojae_3345-RA	Cmaltosa_v1_5003-RA
OG0001230	AOW26523.1	XP_002548940.1	Csojae_3340-RA	Cmaltosa_v1_0977-RA
OG0001237	AOW26534.1	XP_002548952.1	Csojae_3329-RA
OG0001238	AOW26537.1	XP_002548948.1	Csojae_3332-RA	Cmaltosa_v1_0969-RA
OG0001242	AOW26542.1	XP_002548965.1	Csojae_3313-RA	Cmaltosa_v1_4984-RA
OG0001248	AOW26558.1	XP_002549838.1	Csojae_2077-RA	Cmaltosa_v1_1110-RA
OG0001250	AOW26560.1	XP_002549198.1	Csojae_3563-RA	Cmaltosa_v1_4144-RA
OG0001274	AOW26600.1	XP_002549093.1	Csojae_3467-RA	Cmaltosa_v1_5104-RA
OG0001283	AOW26610.1	XP_002549084.1	Csojae_3457-RA	Cmaltosa_v1_5094-RA
OG0001284	AOW26612.1	XP_002549082.1	Csojae_3455-RA	Cmaltosa_v1_5093-RA
OG0001290	AOW26623.1	XP_002549068.1	Csojae_3445-RA	Cmaltosa_v1_5064-RA
OG0001296	AOW26631.1	XP_002549061.1	Csojae_3439-RA	Cmaltosa_v1_5074-RA
OG0001297	AOW26633.1	XP_002549059.1	Csojae_3437-RA	Cmaltosa_v1_5075-RA
OG0001311	AOW26651.1	XP_002549020.1	Csojae_3398-RA	Cmaltosa_v1_5055-RA
OG0001317	AOW26664.1	XP_002549038.1	Csojae_3418-RA	Cmaltosa_v1_5032-RA
OG0001327	AOW26679.1	XP_002549007.1	Csojae_3386-RA	Cmaltosa_v1_5040-RA
OG0001339	AOW26708.1		Csojae_2001-RA	Cmaltosa_v1_1176-RA
OG0001350	AOW26725.1	XP_002549787.1	Csojae_2020-RA	Cmaltosa_v1_4938-RA
OG0001355	AOW26744.1	XP_002549826.1	Csojae_6095-RA	Cmaltosa_v1_4957-RA
OG0001363	AOW26759.1	XP_002549812.1	Csojae_2050-RA	Cmaltosa_v1_4969-RA
OG0001368	AOW26765.1	XP_002549807.1	Csojae_2042-RA	Cmaltosa_v1_4975-RA
OG0001371	AOW26773.1	XP_002549840.1	Csojae_2079-RA	Cmaltosa_v1_1083-RA
OG0001378	AOW26782.1	XP_002549191.1	Csojae_3554-RA	Cmaltosa_v1_4152-RA
OG0001409	AOW26826.1	XP_002549147.1	Csojae_3510-RA	Cmaltosa_v1_4197-RA
OG0001415	AOW26832.1	XP_002549141.1	Csojae_3504-RA	Cmaltosa_v1_4206-RA
OG0001419	AOW26836.1	XP_002549137.1	Csojae_3500-RA	Cmaltosa_v1_4202-RA
OG0001427	AOW26848.1	XP_002549217.1	Csojae_3577-RA	Cmaltosa_v1_4132-RA
OG0001435	AOW26859.1	XP_002549226.1	Csojae_3587-RA	Cmaltosa_v1_4124-RA
OG0001441	AOW26866.1	XP_002549240.1	Csojae_3596-RA	Cmaltosa_v1_4118-RA
OG0001443	AOW26868.1	XP_002549242.1	Csojae_3598-RA	Cmaltosa_v1_4116-RA
OG0001451	AOW26880.1	XP_002549252.1	Csojae_3606-RA	Cmaltosa_v1_4102-RA
OG0001456	AOW26889.1	XP_002549262.1	Csojae_3615-RA	Cmaltosa_v1_4096-RA
OG0001472	AOW26917.1	XP_002549286.1	Csojae_3639-RA	Cmaltosa_v1_4075-RA
OG0001473	AOW26918.1	XP_002549287.1	Csojae_3640-RA	Cmaltosa_v1_4074-RA
OG0001476	AOW26923.1	XP_002549293.1	Csojae_3648-RA	Cmaltosa_v1_4062-RA
OG0001498	AOW26954.1	XP_002549348.1	Csojae_3697-RA	Cmaltosa_v1_4032-RA
OG0001505	AOW26964.1	XP_002549339.1	Csojae_3688-RA	Cmaltosa_v1_4024-RA
OG0001516	AOW26979.1	XP_002549355.1	Csojae_3703-RA	Cmaltosa_v1_4004-RA
OG0001520	AOW26984.1	XP_002549360.1	Csojae_3708-RA	Cmaltosa_v1_3988-RA
OG0001532	AOW27002.1	XP_002549380.1	Csojae_3730-RA	Cmaltosa_v1_3967-RA
OG0001537	AOW27007.1	XP_002549385.1	Csojae_5863-RA	Cmaltosa_v1_3972-RA
OG0001541	AOW27012.1	XP_002549390.1	Csojae_5857-RA	Cmaltosa_v1_3963-RA
OG0001542	AOW27014.1	XP_002549393.1	Csojae_5854-RA	Cmaltosa_v1_3958-RA
OG0001545	AOW27017.1	XP_002549396.1	Csojae_5851-RA	Cmaltosa_v1_3955-RA
OG0001546	AOW27020.1	XP_002549399.1	Csojae_5848-RA	Cmaltosa_v1_3953-RA
OG0001557	AOW27034.1	XP_002549413.1	Csojae_5835-RA	Cmaltosa_v1_3938-RA
OG0001574	AOW27063.1	XP_002546797.1	Csojae_3039-RA	Cmaltosa_v1_2894-RA
OG0001578	AOW27067.1	XP_002546793.1	Csojae_3035-RA	Cmaltosa_v1_2890-RA
OG0001579	AOW27068.1	XP_002546792.1	Csojae_3034-RA	Cmaltosa_v1_2889-RA
OG0001582	AOW27071.1	XP_002546789.1	Csojae_3031-RA	Cmaltosa_v1_2886-RA
OG0001589	AOW27078.1	XP_002546782.1	Csojae_3024-RA	Cmaltosa_v1_2879-RA
OG0001599	AOW27091.1	XP_002546802.1	Csojae_3043-RA	Cmaltosa_v1_2867-RA
OG0001612	AOW27106.1	XP_002546817.1	Csojae_3057-RA	Cmaltosa_v1_2852-RA
OG0001621	AOW27117.1		Csojae_3069-RA	Cmaltosa_v1_2839-RA
OG0001668	AOW27184.1	XP_002546924.1	Csojae_0229-RA	Cmaltosa_v1_2690-RA
OG0001670	AOW27186.1	XP_002546926.1	Csojae_0231-RA	Cmaltosa_v1_2692-RA
OG0001673	AOW27191.1	XP_002546931.1	Csojae_0236-RA	Cmaltosa_v1_2696-RA
OG0001686	AOW27208.1	XP_002546947.1	Csojae_0251-RA	Cmaltosa_v1_2711-RA
OG0001699	AOW27234.1	XP_002546976.1	Csojae_0276-RA	Cmaltosa_v1_2798-RA
OG0001703	AOW27239.1	XP_002547124.1	Csojae_0417-RA	Cmaltosa_v1_2687-RA
OG0001706	AOW27242.1	XP_002547121.1	Csojae_0414-RA	Cmaltosa_v1_2684-RA
OG0001733	AOW27284.1	XP_002547087.1	Csojae_0385-RA	Cmaltosa_v1_2657-RA
OG0001735	AOW27288.1	XP_002547092.1	Csojae_0389-RA	Cmaltosa_v1_2661-RA
OG0001738	AOW27291.1	XP_002547094.1	Csojae_0391-RA	Cmaltosa_v1_2664-RA
OG0001739	AOW27292.1	XP_002547095.1	Csojae_0392-RA	Cmaltosa_v1_2665-RA
OG0001763	AOW27329.1	XP_002547059.1	Csojae_0355-RA	Cmaltosa_v1_2589-RA
OG0001780	AOW27351.1	XP_002546997.1	Csojae_0298-RA	Cmaltosa_v1_2635-RA
OG0001784	AOW27355.1	XP_002547001.1	Csojae_0301-RA	Cmaltosa_v1_2640-RA
OG0001792	AOW27365.1	XP_002546868.1	Csojae_3107-RA	Cmaltosa_v1_2650-RA
OG0001795	AOW27369.1	XP_002546876.1	Csojae_3115-RA	Cmaltosa_v1_2653-RA
OG0001819	AOW27406.1	XP_002546978.1	Csojae_0278-RA	Cmaltosa_v1_2735-RA
OG0001820	AOW27407.1	XP_002546979.1	Csojae_0279-RA	Cmaltosa_v1_2736-RA
OG0001837	AOW27431.1	XP_002547146.1	Csojae_0440-RA	Cmaltosa_v1_2345-RA
OG0001838	AOW27432.1	XP_002547147.1	Csojae_0441-RA	Cmaltosa_v1_2344-RA
OG0001845	AOW27440.1	XP_002547261.1	Csojae_0547-RA	Cmaltosa_v1_2578-RA
OG0001855	AOW27452.1	XP_002547272.1	Csojae_0558-RA	Cmaltosa_v1_2564-RA
OG0001870	AOW27480.1	XP_002547296.1	Csojae_0579-RA	Cmaltosa_v1_2543-RA
OG0001885	AOW27497.1	XP_002547312.1	Csojae_0595-RA	Cmaltosa_v1_2528-RA
OG0001887	AOW27499.1	XP_002547315.1	Csojae_0597-RA	Cmaltosa_v1_2521-RA
OG0001888	AOW27500.1	XP_002547316.1	Csojae_0598-RA	Cmaltosa_v1_2522-RA
OG0001907	AOW27521.1	XP_002547337.1	Csojae_0620-RA	Cmaltosa_v1_2511-RA
OG0001937	AOW27558.1	XP_002547155.1	Csojae_0448-RA	Cmaltosa_v1_2336-RA
OG0001938	AOW27559.1	XP_002547154.1	Csojae_0447-RA	Cmaltosa_v1_2337-RA
OG0001951	AOW27575.1	XP_002547242.1	Csojae_0531-RA	Cmaltosa_v1_2407-RA
OG0001975	AOW27612.1	XP_002547201.1	Csojae_0486-RA	Cmaltosa_v1_2424-RA
OG0001981	AOW27622.1	XP_002547190.1	Csojae_0475-RA	Cmaltosa_v1_2433-RA
OG0001984	AOW27625.1	XP_002547187.1	Csojae_0472-RA	Cmaltosa_v1_2436-RA
OG0001988	AOW27630.1	XP_002547357.1	Csojae_0641-RA	Cmaltosa_v1_2441-RA
OG0001999	AOW27643.1	XP_002547472.1	Csojae_0668-RA	Cmaltosa_v1_2452-RA
OG0002008	AOW27657.1	XP_002547603.1	Csojae_0779-RA	Cmaltosa_v1_2468-RA
OG0002028	AOW27685.1	XP_002547594.1	Csojae_0785-RA	Cmaltosa_v1_2311-RA
OG0002031	AOW27691.1	XP_002547576.1	Csojae_0802-RA	Cmaltosa_v1_2302-RA
OG0002044	AOW27709.1	XP_002547441.1	Csojae_0696-RA	Cmaltosa_v1_1783-RA
OG0002053	AOW27723.1	XP_002547425.1	Csojae_0711-RA	Cmaltosa_v1_2291-RA
OG0002055	AOW27725.1	XP_002547423.1	Csojae_0713-RA	Cmaltosa_v1_2293-RA
OG0002094	AOW27778.1	XP_002547372.1	Csojae_0764-RA	Cmaltosa_v1_1746-RA
OG0002138	AOW27850.1	XP_002547552.1	Csojae_0825-RA	Cmaltosa_v1_5614-RA
OG0002141	AOW27853.1	XP_002547556.1	Csojae_0821-RA	Cmaltosa_v1_5612-RA
OG0002150	AOW27867.1	XP_002547632.1	Csojae_0942-RA	Cmaltosa_v1_5575-RA
OG0002156	AOW27875.1	XP_002547645.1	Csojae_0930-RA	Cmaltosa_v1_5564-RA
OG0002157	AOW27877.1	XP_002547646.1	Csojae_0929-RA	Cmaltosa_v1_5563-RA
OG0002159	AOW27880.1	XP_002547648.1	Csojae_0926-RA	Cmaltosa_v1_5560-RA
OG0002163	AOW27885.1	XP_002547654.1	Csojae_0921-RA	Cmaltosa_v1_4220-RA
OG0002168	AOW27895.1	XP_002547613.1	Csojae_0880-RA	Cmaltosa_v1_4221-RA
OG0002174	AOW27906.1	XP_002547611.1	Csojae_0878-RA	Cmaltosa_v1_5596-RA
OG0002176	AOW27910.1	XP_002547461.1	Csojae_0677-RA	Cmaltosa_v1_5601-RA
OG0002185	AOW27920.1	XP_002547565.1	Csojae_0814-RA	Cmaltosa_v1_5594-RA
OG0002195	AOW27935.1	XP_002547765.1	Csojae_1013-RA	Cmaltosa_v1_4314-RA
OG0002199	AOW27940.1	XP_002547688.1	Csojae_0895-RA	Cmaltosa_v1_5513-RA
OG0002206	AOW27948.1	XP_002547696.1	Csojae_0888-RA	Cmaltosa_v1_5505-RA
OG0002211	AOW27955.1	XP_002547702.1	Csojae_0954-RA	Cmaltosa_v1_5499-RA
OG0002215	AOW27964.1	XP_002547792.1		Cmaltosa_v1_5516-RA
OG0002216	AOW27965.1	XP_002547679.1	Csojae_0904-RA	Cmaltosa_v1_5517-RA
OG0002229	AOW27998.1	XP_002547757.1	Csojae_1025-RA	Cmaltosa_v1_5552-RA
OG0002233	AOW28003.1	XP_002547706.1	Csojae_0958-RA	Cmaltosa_v1_5495-RA
OG0002238	AOW28008.1	XP_002547709.1	Csojae_0961-RA	Cmaltosa_v1_5492-RA
OG0002251	AOW28024.1	XP_002547624.1	Csojae_0950-RA	Cmaltosa_v1_5450-RA
OG0002254	AOW28027.1	XP_002547621.1	Csojae_0953-RA	Cmaltosa_v1_5453-RA
OG0002256	AOW28031.1	XP_002547746.1	Csojae_1032-RA	Cmaltosa_v1_5457-RA
OG0002262	AOW28040.1	XP_002547739.1	Csojae_0988-RA	Cmaltosa_v1_5465-RA
OG0002281	AOW28071.1	XP_002546689.1	Csojae_1257-RA	Cmaltosa_v1_4502-RA
OG0002282	AOW28074.1	XP_002546691.1	Csojae_1255-RA	Cmaltosa_v1_4500-RA
OG0002312	AOW28107.1	XP_002546742.1	Csojae_1203-RA	Cmaltosa_v1_4451-RA
OG0002314	AOW28114.1	XP_002547905.1	Csojae_1121-RA	Cmaltosa_v1_4253-RA
OG0002336	AOW28144.1	XP_002545660.1	Csojae_4144-RA	Cmaltosa_v1_4408-RA
OG0002354	AOW28171.1	XP_002547885.1	Csojae_1146-RA	Cmaltosa_v1_4262-RA
OG0002359	AOW28176.1	XP_002547880.1	Csojae_1151-RA	Cmaltosa_v1_4265-RA
OG0002364	AOW28183.1	XP_002547875.1	Csojae_1156-RA	Cmaltosa_v1_4414-RA
OG0002367	AOW28189.1	XP_002547870.1	Csojae_1161-RA	Cmaltosa_v1_4420-RA
OG0002374	AOW28197.1	XP_002547857.1	Csojae_1170-RA	Cmaltosa_v1_4269-RA
OG0002386	AOW28214.1	XP_002547843.1	Csojae_1182-RA	Cmaltosa_v1_4271-RA
OG0002392	AOW28222.1	XP_002547836.1	Csojae_1189-RA	Cmaltosa_v1_4276-RA
OG0002398	AOW28229.1	XP_002548073.1	Csojae_2397-RA	Cmaltosa_v1_1978-RA
OG0002407	AOW28241.1	XP_002548088.1	Csojae_2409-RA	Cmaltosa_v1_1988-RA
OG0002415	AOW28249.1	XP_002548096.1	Csojae_2417-RA	Cmaltosa_v1_1996-RA
OG0002422	AOW28256.1	XP_002548103.1	Csojae_2425-RA	Cmaltosa_v1_2005-RA
OG0002424	AOW28259.1	XP_002548101.1	Csojae_2422-RA	Cmaltosa_v1_2001-RA
OG0002426	AOW28261.1	XP_002548107.1	Csojae_2429-RA	Cmaltosa_v1_2008-RA
OG0002452	AOW28298.1	XP_002548247.1	Csojae_2567-RA	Cmaltosa_v1_1768-RA
OG0002454	AOW28301.1	XP_002548250.1	Csojae_2570-RA	Cmaltosa_v1_1830-RA
OG0002459	AOW28308.1	XP_002548258.1	Csojae_2577-RA	Cmaltosa_v1_1836-RA
OG0002468	AOW28325.1	XP_002548280.1	Csojae_2594-RA	Cmaltosa_v1_2050-RA
OG0002470	AOW28327.1	XP_002548275.1	Csojae_2589-RA	Cmaltosa_v1_1851-RA
OG0002486	AOW28358.1	XP_002545669.1	Csojae_4153-RA	Cmaltosa_v1_4378-RA
OG0002490	AOW28366.1	XP_002545686.1	Csojae_4167-RA	Cmaltosa_v1_4396-RA
OG0002495	AOW28372.1	XP_002548306.1	Csojae_2660-RA	Cmaltosa_v1_4368-RA
OG0002507	AOW28396.1	XP_002548177.1	Csojae_2499-RA	Cmaltosa_v1_1940-RA
OG0002509	AOW28398.1	XP_002547990.1	Csojae_2318-RA	Cmaltosa_v1_1938-RA
OG0002519	AOW28415.1	XP_002548325.1	Csojae_2628-RA	Cmaltosa_v1_4282-RA
OG0002526	AOW28425.1	XP_002548295.1	Csojae_2677-RA	Cmaltosa_v1_2026-RA
OG0002529	AOW28432.1	XP_002548345.1	Csojae_2650-RA	Cmaltosa_v1_4370-RA
OG0002541	AOW28449.1	XP_002548019.1	Csojae_2349-RA	Cmaltosa_v1_1907-RA
OG0002550	AOW28460.1	XP_002548010.1	Csojae_2301-RA	Cmaltosa_v1_1898-RA
OG0002557	AOW28467.1	XP_002547991.1	Csojae_2317-RA	Cmaltosa_v1_1884-RA
OG0002580	AOW28494.1	XP_002548199.1	Csojae_2518-RA	Cmaltosa_v1_1865-RA
OG0002582	AOW28496.1	XP_002548201.1	Csojae_2520-RA	Cmaltosa_v1_1863-RA
OG0002597	AOW28515.1	XP_002548049.1	Csojae_2376-RA	Cmaltosa_v1_2180-RA
OG0002602	AOW28520.1	XP_002548232.1	Csojae_2551-RA	Cmaltosa_v1_2193-RA
OG0002613	AOW28533.1	XP_002548223.1	Csojae_2542-RA	Cmaltosa_v1_2057-RA
OG0002625	AOW28556.1	XP_002548058.1	Csojae_2386-RA	Cmaltosa_v1_1968-RA
OG0002632	AOW28566.1	XP_002547829.1	Csojae_1193-RA	Cmaltosa_v1_4447-RA
OG0002635	AOW28572.1	XP_002546728.1	Csojae_1217-RA	Cmaltosa_v1_4464-RA
OG0002637	AOW28578.1	XP_002548161.1	Csojae_2483-RA	Cmaltosa_v1_1951-RA
OG0002638	AOW28579.1	XP_002548160.1	Csojae_2484-RA	Cmaltosa_v1_1952-RA
OG0002640	AOW28581.1	XP_002548158.1	Csojae_2486-RA	Cmaltosa_v1_1954-RA
OG0002645	AOW28587.1	XP_002548153.1	Csojae_2473-RA	Cmaltosa_v1_2171-RA
OG0002652	AOW28598.1	XP_002547975.1	Csojae_2328-RA	Cmaltosa_v1_2146-RA
OG0002654	AOW28601.1	XP_002547971.1	Csojae_2332-RA	Cmaltosa_v1_2149-RA
OG0002665	AOW28615.1	XP_002547959.1	Csojae_2343-RA	Cmaltosa_v1_2136-RA
OG0002671	AOW28622.1	XP_002547955.1	Csojae_2250-RA	Cmaltosa_v1_2128-RA
OG0002672	AOW28627.1	XP_002547945.1	Csojae_2260-RA	Cmaltosa_v1_2163-RA
OG0002691	AOW28653.1	XP_002551419.1	Csojae_2281-RA	Cmaltosa_v1_2105-RA
OG0002720	AOW28690.1	XP_002551366.1	Csojae_5722-RA	Cmaltosa_v1_2091-RA
OG0002730	AOW28702.1	XP_002551336.1	Csojae_5744-RA	Cmaltosa_v1_2242-RA
OG0002745	AOW28728.1	XP_002551326.1	Csojae_5754-RA	Cmaltosa_v1_2225-RA
OG0002762	AOW28749.1	XP_002551313.1	Csojae_5765-RA	Cmaltosa_v1_2204-RA
OG0002765	AOW28752.1	XP_002551316.1	Csojae_5762-RA	Cmaltosa_v1_2218-RA
OG0002767	AOW28754.1	XP_002551301.1	Csojae_5778-RA	Cmaltosa_v1_2274-RA
OG0002772	AOW28760.1	XP_002551295.1	Csojae_5784-RA	Cmaltosa_v1_2268-RA
OG0002775	AOW28766.1	XP_002551288.1	Csojae_5790-RA	Cmaltosa_v1_2262-RA
OG0002800	AOW28801.1	XP_002545332.1	Csojae_3839-RA	Cmaltosa_v1_3389-RA
OG0002802	AOW28804.1	XP_002545329.1	Csojae_3837-RA	Cmaltosa_v1_3385-RA
OG0002805	AOW28811.1	XP_002545234.1	Csojae_3754-RA	Cmaltosa_v1_3439-RA
OG0002811	AOW28819.1	XP_002545345.1	Csojae_3851-RA	Cmaltosa_v1_3433-RA
OG0002814	AOW28822.1	XP_002545230.1	Csojae_3750-RA	Cmaltosa_v1_3430-RA
OG0002819	AOW28827.1	XP_002545225.1	Csojae_3745-RA	Cmaltosa_v1_3425-RA
OG0002820	AOW28828.1	XP_002549201.1	Csojae_3565-RA	Cmaltosa_v1_3424-RA
OG0002831	AOW28847.1	XP_002545303.1	Csojae_3815-RA	Cmaltosa_v1_3408-RA
OG0002834	AOW28850.1	XP_002545306.1	Csojae_3818-RA	Cmaltosa_v1_3405-RA
OG0002836	AOW28853.1	XP_002545312.1	Csojae_3823-RA	Cmaltosa_v1_3381-RA
OG0002842	AOW28859.1	XP_002545324.1	Csojae_3829-RA	Cmaltosa_v1_3402-RA
OG0002853	AOW28875.1	XP_002545283.1	Csojae_3797-RA	Cmaltosa_v1_3366-RA
OG0002861	AOW28890.1	XP_002545265.1	Csojae_3784-RA	Cmaltosa_v1_3080-RA
OG0002864	AOW28896.1	XP_002545267.1	Csojae_3786-RA	Cmaltosa_v1_3183-RA
OG0002873	AOW28913.1	XP_002545395.1	Csojae_3902-RA	Cmaltosa_v1_3192-RA
OG0002876	AOW28916.1	XP_002545258.1	Csojae_3771-RA	Cmaltosa_v1_3200-RA
OG0002879	AOW28920.1	XP_002545401.1	Csojae_3908-RA	Cmaltosa_v1_3202-RA
OG0002883	AOW28927.1	XP_002545410.1	Csojae_3913-RA	Cmaltosa_v1_3209-RA
OG0002884	AOW28928.1	XP_002545411.1	Csojae_3914-RA	Cmaltosa_v1_3210-RA
OG0002904	AOW28960.1	XP_002545446.1	Csojae_3947-RA	Cmaltosa_v1_3268-RA
OG0002927	AOW28992.1	XP_002545392.1	Csojae_3899-RA	Cmaltosa_v1_3301-RA
OG0002929	AOW28994.1	XP_002545390.1	Csojae_3897-RA	Cmaltosa_v1_3303-RA
OG0002930	AOW28995.1	XP_002545389.1	Csojae_3896-RA	Cmaltosa_v1_3304-RA
OG0002970	AOW29057.1	XP_002545509.1	Csojae_4036-RA	Cmaltosa_v1_3081-RA
OG0002971	AOW29059.1	XP_002545561.1	Csojae_4048-RA	Cmaltosa_v1_3083-RA
OG0002973	AOW29061.1	XP_002545559.1	Csojae_4046-RA	Cmaltosa_v1_3085-RA
OG0002974	AOW29062.1	XP_002545558.1	Csojae_4045-RA	Cmaltosa_v1_3086-RA
OG0002997	AOW29102.1	XP_002545691.1	Csojae_4172-RA	Cmaltosa_v1_3151-RA
OG0003003	AOW29117.1	XP_002545564.1	Csojae_4051-RA	Cmaltosa_v1_3352-RA
OG0003004	AOW29118.1	XP_002545563.1	Csojae_4050-RA	Cmaltosa_v1_3351-RA
OG0003022	AOW29141.1	XP_002546342.1	Csojae_0049-RA
OG0003030	AOW29167.1	XP_002551443.1	Csojae_1093-RA	Cmaltosa_v1_3057-RA
OG0003042	AOW29185.1	XP_002549633.1	Csojae_2180-RA	Cmaltosa_v1_3103-RA
OG0003047	AOW29196.1	XP_002545483.1	Csojae_3981-RA	Cmaltosa_v1_3069-RA
OG0003051	AOW29201.1	XP_002549645.1	Csojae_2164-RA	Cmaltosa_v1_3114-RA
OG0003060	AOW29215.1	XP_002549629.1	Csojae_2184-RA	Cmaltosa_v1_3108-RA
OG0003067	AOW29223.1	XP_002545653.1	Csojae_4137-RA	Cmaltosa_v1_3073-RA
OG0003071	AOW29231.1	XP_002551434.1	Csojae_1103-RA	Cmaltosa_v1_4889-RA
OG0003080	AOW29244.1	XP_002547909.1	Csojae_1114-RA	Cmaltosa_v1_4877-RA
OG0003082	AOW29246.1	XP_002547911.1	Csojae_1116-RA	Cmaltosa_v1_4875-RA
OG0003105	AOW29279.1	XP_002549572.1	Csojae_5692-RA	Cmaltosa_v1_4754-RA
OG0003114	AOW29290.1	XP_002549562.1	Csojae_5681-RA	Cmaltosa_v1_4898-RA
OG0003128	AOW29311.1	XP_002549544.1	Csojae_5664-RA	Cmaltosa_v1_4813-RA
OG0003162	AOW29358.1	XP_002549743.1	Csojae_1971-RA	Cmaltosa_v1_4799-RA
OG0003173	AOW29372.1	XP_002549513.1	Csojae_5636-RA	Cmaltosa_v1_4826-RA
OG0003200	AOW29410.1	XP_002549467.1	Csojae_5600-RA	Cmaltosa_v1_4860-RA
OG0003205	AOW29418.1	XP_002549455.1	Csojae_5595-RA	Cmaltosa_v1_4867-RA
OG0003206	AOW29419.1	XP_002549456.1	Csojae_5594-RA	Cmaltosa_v1_4866-RA
OG0003208	AOW29422.1	XP_002549459.1	Csojae_5591-RA	Cmaltosa_v1_4865-RA
OG0003210	AOW29425.1	XP_002549463.1	Csojae_5588-RA	Cmaltosa_v1_4741-RA
OG0003241	AOW29496.1	XP_002550976.1	Csojae_4424-RA	Cmaltosa_v1_3488-RA
OG0003263	AOW29526.1	XP_002551052.1	Csojae_4499-RA	Cmaltosa_v1_3520-RA
OG0003301	AOW29579.1	XP_002548419.1	Csojae_2722-RA	Cmaltosa_v1_3581-RA
OG0003316	AOW29599.1	XP_002550994.1	Csojae_4445-RA	Cmaltosa_v1_3537-RA
OG0003322	AOW29615.1	XP_002551010.1	Csojae_4461-RA	Cmaltosa_v1_3551-RA
OG0003356	AOW29660.1	XP_002551146.1	Csojae_4646-RA	Cmaltosa_v1_3614-RA
OG0003360	AOW29666.1	XP_002546581.1	Csojae_4769-RA	Cmaltosa_v1_3689-RA
OG0003362	AOW29668.1	XP_002546583.1	Csojae_4771-RA	Cmaltosa_v1_3702-RA
OG0003365	AOW29671.1	XP_002546537.1	Csojae_4726-RA	Cmaltosa_v1_2964-RA
OG0003376	AOW29692.1	XP_002546513.1	Csojae_4699-RA	Cmaltosa_v1_3032-RA
OG0003381	AOW29697.1	XP_002546508.1	Csojae_4704-RA	Cmaltosa_v1_3020-RA
OG0003391	AOW29709.1	XP_002546496.1	Csojae_4692-RA	Cmaltosa_v1_3056-RA
OG0003393	AOW29712.1	XP_002546498.1	Csojae_4694-RA	Cmaltosa_v1_3050-RA
OG0003414	AOW29759.1	XP_002551143.1	Csojae_4648-RA	Cmaltosa_v1_3026-RA
OG0003418	AOW29763.1	XP_002551214.1	Csojae_4594-RA	Cmaltosa_v1_2991-RA
OG0003427	AOW29773.1	XP_002551233.1	Csojae_4665-RA	Cmaltosa_v1_1406-RA
OG0003430	AOW29779.1	XP_002551225.1	Csojae_4652-RA	Cmaltosa_v1_3679-RA
OG0003431	AOW29782.1	XP_002551242.1	Csojae_4656-RA	Cmaltosa_v1_3681-RA
OG0003451	AOW29809.1	XP_002551139.1	Csojae_4581-RA	Cmaltosa_v1_3595-RA
OG0003461	AOW29821.1	XP_002551159.1	Csojae_4635-RA	Cmaltosa_v1_3605-RA
OG0003466	AOW29827.1	XP_002551151.1	Csojae_4641-RA	Cmaltosa_v1_3611-RA
OG0003468	AOW29836.1	XP_002546570.1	Csojae_4762-RA	Cmaltosa_v1_3712-RA
OG0003480	AOW29857.1	XP_002546551.1	Csojae_4741-RA	Cmaltosa_v1_2978-RA
OG0003487	AOW29866.1	XP_002546544.1	Csojae_4732-RA	Cmaltosa_v1_2970-RA
OG0003504	AOW29885.1	XP_002546617.1	Csojae_4803-RA	Cmaltosa_v1_2920-RA
OG0003519	AOW29907.1	XP_002546633.1	Csojae_4819-RA	Cmaltosa_v1_2933-RA
OG0003524	AOW29914.1	XP_002546640.1	Csojae_4826-RA	Cmaltosa_v1_2939-RA
OG0003532	AOW29925.1	XP_002546649.1	Csojae_4836-RA	Cmaltosa_v1_2948-RA
OG0003533	AOW29926.1	XP_002546650.1	Csojae_4837-RA	Cmaltosa_v1_2949-RA
OG0003549	AOW29943.1	XP_002546667.1	Csojae_4854-RA	Cmaltosa_v1_2912-RA
OG0003550	AOW29944.1	XP_002546668.1	Csojae_4855-RA	Cmaltosa_v1_2902-RA
OG0003552	AOW29946.1	XP_002546670.1	Csojae_4857-RA	Cmaltosa_v1_2904-RA
OG0003560	AOW29960.1	XP_002548733.1	Csojae_3009-RA	Cmaltosa_v1_0006-RA
OG0003562	AOW29963.1	XP_002548731.1	Csojae_3006-RA	Cmaltosa_v1_0009-RA
OG0003572	AOW29975.1	XP_002548719.1	Csojae_2996-RA	Cmaltosa_v1_0019-RA
OG0003574	AOW29977.1	XP_002548717.1	Csojae_2994-RA	Cmaltosa_v1_0021-RA
OG0003620	AOW30040.1	XP_002548659.1	Csojae_2943-RA	Cmaltosa_v1_0062-RA
OG0003623	AOW30044.1	XP_002548667.1	Csojae_2950-RA	Cmaltosa_v1_0069-RA
OG0003624	AOW30045.1	XP_002548668.1	Csojae_2949-RA	Cmaltosa_v1_0057-RA
OG0003631	AOW30057.1	XP_002548678.1	Csojae_2957-RA	Cmaltosa_v1_0076-RA
OG0003644	AOW30071.1	XP_002548527.1	Csojae_2820-RA	Cmaltosa_v1_0110-RA
OG0003645	AOW30072.1	XP_002548528.1	Csojae_2821-RA	Cmaltosa_v1_0111-RA
OG0003647	AOW30076.1	XP_002548531.1	Csojae_2825-RA	Cmaltosa_v1_0115-RA
OG0003654	AOW30087.1	XP_002548545.1	Csojae_2837-RA	Cmaltosa_v1_0126-RA
OG0003662	AOW30105.1	XP_002548573.1	Csojae_2861-RA	Cmaltosa_v1_0207-RA
OG0003663	AOW30106.1	XP_002548574.1	Csojae_2862-RA	Cmaltosa_v1_0179-RA
OG0003666	AOW30111.1	XP_002548564.1	Csojae_2855-RA	Cmaltosa_v1_0142-RA
OG0003669	AOW30114.1	XP_002548567.1	Csojae_2858-RA	Cmaltosa_v1_0145-RA
OG0003671	AOW30118.1	XP_002548582.1	Csojae_2867-RA	Cmaltosa_v1_0182-RA
OG0003675	AOW30122.1	XP_002548586.1	Csojae_2871-RA	Cmaltosa_v1_0186-RA
OG0003676	AOW30123.1	XP_002548587.1	Csojae_2872-RA	Cmaltosa_v1_0187-RA
OG0003685	AOW30137.1	XP_002548601.1	Csojae_2885-RA	Cmaltosa_v1_0201-RA
OG0003694	AOW30149.1	XP_002548614.1	Csojae_2897-RA	Cmaltosa_v1_0173-RA
OG0003700	AOW30164.1	XP_002548520.1	Csojae_2813-RA	Cmaltosa_v1_0306-RA
OG0003738	AOW30206.1	XP_002551450.1	Csojae_1084-RA	Cmaltosa_v1_5340-RA
OG0003743	AOW30216.1	XP_002551470.1	Csojae_1050-RA	Cmaltosa_v1_5333-RA
OG0003745	AOW30220.1	XP_002551090.1	Csojae_4535-RA	Cmaltosa_v1_0223-RA
OG0003761	AOW30245.1	XP_002551113.1	Csojae_4555-RA	Cmaltosa_v1_0158-RA
OG0003786	AOW30289.1	XP_002548428.1	Csojae_2734-RA	Cmaltosa_v1_0329-RA
OG0003806	AOW30318.1	XP_002551129.1	Csojae_4572-RA	Cmaltosa_v1_0153-RA
OG0003830	AOW30352.1	XP_002548455.1	Csojae_2754-RA	Cmaltosa_v1_0318-RA
OG0003846	AOW30375.1	XP_002549430.1	Csojae_5816-RA	Cmaltosa_v1_3920-RA
OG0003847	AOW30376.1	XP_002549431.1	Csojae_5815-RA	Cmaltosa_v1_3919-RA
OG0003853	AOW30387.1	XP_002550651.1	Csojae_4970-RA	Cmaltosa_v1_3900-RA
OG0003854	AOW30389.1	XP_002550643.1	Csojae_4962-RA	Cmaltosa_v1_3902-RA
OG0003860	AOW30397.1	XP_002550640.1	Csojae_4960-RA	Cmaltosa_v1_3909-RA
OG0003865	AOW30403.1	XP_002550634.1	Csojae_4954-RA	Cmaltosa_v1_3894-RA
OG0003867	AOW30405.1	XP_002550632.1	Csojae_4952-RA	Cmaltosa_v1_3892-RA
OG0003874	AOW30413.1	XP_002550620.1	Csojae_4940-RA	Cmaltosa_v1_3880-RA
OG0003903	AOW30446.1	XP_002550770.1	Csojae_5052-RA	Cmaltosa_v1_3817-RA
OG0003914	AOW30460.1	XP_002550572.1	Csojae_4895-RA	Cmaltosa_v1_3778-RA
OG0003919	AOW30466.1	XP_002550597.1	Csojae_4917-RA	Cmaltosa_v1_3859-RA
OG0003921	AOW30469.1	XP_002550593.1	Csojae_4914-RA	Cmaltosa_v1_3856-RA
OG0003924	AOW30472.1	XP_002550590.1	Csojae_4911-RA	Cmaltosa_v1_3853-RA
OG0003934	AOW30487.1	XP_002550551.1	Csojae_4875-RA	Cmaltosa_v1_3810-RA
OG0003980	AOW30555.1	XP_002550874.1	Csojae_5170-RA	Cmaltosa_v1_4643-RA
OG0003986	AOW30566.1	XP_002550710.1	Csojae_5022-RA	Cmaltosa_v1_3752-RA
OG0003987	AOW30567.1	XP_002550756.1	Csojae_5091-RA	Cmaltosa_v1_3787-RA
OG0003991	AOW30574.1	XP_002550753.1	Csojae_5088-RA	Cmaltosa_v1_3841-RA
OG0003999	AOW30591.1	XP_002550716.1	Csojae_5028-RA	Cmaltosa_v1_4623-RA
OG0004023	AOW30628.1	XP_002550798.1	Csojae_5105-RA	Cmaltosa_v1_4538-RA
OG0004024	AOW30631.1	XP_002550685.1	Csojae_5001-RA	Cmaltosa_v1_4516-RA
OG0004049	AOW30670.1	XP_002550907.1	Csojae_5204-RA	Cmaltosa_v1_4575-RA
OG0004069	AOW30703.1	XP_002550824.1	Csojae_5123-RA	Cmaltosa_v1_4683-RA
OG0004087	AOW30726.1	XP_002550884.1	Csojae_5142-RA	Cmaltosa_v1_4654-RA
OG0004094	AOW30733.1	XP_002550892.1	Csojae_5134-RA	Cmaltosa_v1_4662-RA
OG0004120	AOW30783.1	XP_002546289.1	Csojae_5416-RA	Cmaltosa_v1_0960-RA
OG0004126	AOW30790.1	XP_002546281.1	Csojae_5424-RA	Cmaltosa_v1_0951-RA
OG0004131	AOW30797.1	XP_002546272.1	Csojae_5431-RA	Cmaltosa_v1_0944-RA
OG0004134	AOW30801.1	XP_002546267.1	Csojae_5436-RA	Cmaltosa_v1_0939-RA
OG0004139	AOW30808.1	XP_002546264.1	Csojae_5438-RA	Cmaltosa_v1_0935-RA
OG0004155	AOW30827.1	XP_002546236.1	Csojae_5463-RA	Cmaltosa_v1_0914-RA
OG0004194	AOW30878.1	XP_002546182.1	Csojae_5515-RA	Cmaltosa_v1_0863-RA
OG0004214	AOW30909.1	XP_002546156.1	Csojae_5544-RA	Cmaltosa_v1_0835-RA
OG0004215	AOW30911.1	XP_002546155.1	Csojae_5545-RA	Cmaltosa_v1_0834-RA
OG0004221	AOW30918.1	XP_002546149.1	Csojae_5551-RA	Cmaltosa_v1_0829-RA
OG0004234	AOW30933.1	XP_002546070.1	Csojae_5369-RA	Cmaltosa_v1_0814-RA
OG0004259	AOW30962.1	XP_002546113.1	Csojae_5398-RA	Cmaltosa_v1_0783-RA
OG0004260	AOW30963.1	XP_002546114.1	Csojae_5399-RA	Cmaltosa_v1_0782-RA
OG0004265	AOW30969.1	XP_002546110.1	Csojae_5395-RA	Cmaltosa_v1_0786-RA
OG0004276	AOW30990.1	XP_002546122.1	Csojae_5406-RA	Cmaltosa_v1_0775-RA
OG0004277	AOW30995.1	XP_002546138.1	Csojae_5563-RA	Cmaltosa_v1_0702-RA
OG0004287	AOW31006.1	XP_002546055.1	Csojae_5355-RA	Cmaltosa_v1_0712-RA
OG0004289	AOW31008.1	XP_002546053.1	Csojae_5353-RA	Cmaltosa_v1_0710-RA
OG0004297	AOW31022.1	XP_002546051.1	Csojae_5351-RA	Cmaltosa_v1_0511-RA
OG0004299	AOW31025.1	XP_002546037.1	Csojae_5338-RA	Cmaltosa_v1_0426-RA
OG0004345	AOW31081.1	XP_002545976.1	Csojae_5279-RA	Cmaltosa_v1_0569-RA
OG0004364	AOW31116.1	XP_002545938.1	Csojae_5242-RA	Cmaltosa_v1_0612-RA
OG0004372	AOW31128.1	XP_002545929.1	Csojae_5233-RA	Cmaltosa_v1_0603-RA
OG0004409	AOW31172.1	XP_002545621.1	Csojae_4104-RA	Cmaltosa_v1_0652-RA
OG0004419	AOW31185.1	XP_002545614.1	Csojae_4097-RA	Cmaltosa_v1_0648-RA
OG0004425	AOW31193.1	XP_002545637.1	Csojae_4119-RA	Cmaltosa_v1_0668-RA
OG0004437	AOW31206.1	XP_002545742.1	Csojae_4221-RA	Cmaltosa_v1_0672-RA
OG0004456	AOW31235.1	XP_002545776.1	Csojae_4251-RA	Cmaltosa_v1_0453-RA
OG0004459	AOW31241.1	XP_002545769.1	Csojae_4245-RA	Cmaltosa_v1_0446-RA
OG0004464	AOW31249.1	XP_002545782.1	Csojae_4257-RA	Cmaltosa_v1_0455-RA
OG0004470	AOW31260.1	XP_002545790.1	Csojae_4266-RA	Cmaltosa_v1_0463-RA
OG0004476	AOW31269.1	XP_002545795.1	Csojae_4271-RA	Cmaltosa_v1_0478-RA
OG0004479	AOW31272.1	XP_002545792.1	Csojae_4268-RA	Cmaltosa_v1_0465-RA
OG0004485	AOW31278.1	XP_002545810.1	Csojae_4286-RA	Cmaltosa_v1_0485-RA
OG0004496	AOW31291.1	XP_002545865.1	Csojae_4335-RA	Cmaltosa_v1_0685-RA
OG0004505	AOW31305.1	XP_002545878.1	Csojae_4354-RA	Cmaltosa_v1_0756-RA
OG0004506	AOW31306.1	XP_002545877.1	Csojae_4353-RA	Cmaltosa_v1_0757-RA
OG0004512	AOW31315.1	XP_002545870.1	Csojae_4345-RA	Cmaltosa_v1_0750-RA
OG0004518	AOW31321.1	XP_002545842.1	Csojae_4319-RA	Cmaltosa_v1_0729-RA
OG0004526	AOW31329.1	XP_002545850.1	Csojae_4327-RA	Cmaltosa_v1_0721-RA
OG0004531	AOW31341.1	XP_002545825.1	Csojae_4301-RA	Cmaltosa_v1_0744-RA
OG0004532	AOW31343.1	XP_002545827.1	Csojae_4303-RA	Cmaltosa_v1_0743-RA
OG0004536	AOW31348.1	XP_002545832.1	Csojae_4308-RA	Cmaltosa_v1_0739-RA
OG0004537	AOW31349.1	XP_002545833.1	Csojae_4309-RA	Cmaltosa_v1_0738-RA
OG0004543	AOW31359.1	XP_002545904.1	Csojae_4361-RA	Cmaltosa_v1_0706-RA
OG0004545	AOW31361.1	XP_002545902.1	Csojae_4363-RA	Cmaltosa_v1_0708-RA
OG0004554	AOW31373.1	XP_002545890.1	Csojae_4376-RA	Cmaltosa_v1_0411-RA
OG0004568	AOW31404.1	XP_002548819.1	Csojae_3201-RA	Cmaltosa_v1_0279-RA
OG0004571	AOW31413.1	XP_002548833.1	Csojae_3218-RA	Cmaltosa_v1_0363-RA
OG0004590	AOW31451.1	XP_002545640.1	Csojae_4123-RA	Cmaltosa_v1_0354-RA
OG0004599	AOW31461.1	XP_002548352.1	Csojae_2617-RA	Cmaltosa_v1_0389-RA
OG0004606	AOW31470.1	XP_002548362.1	Csojae_2607-RA	Cmaltosa_v1_0394-RA
OG0004617	AOW31492.1	XP_002547056.1	Csojae_0352-RA	Cmaltosa_v1_2591-RA
OG0004624	AOW31500.1	XP_002548798.1	Csojae_3187-RA	Cmaltosa_v1_5393-RA
OG0004625	AOW31506.1	XP_002548770.1	Csojae_3149-RA	Cmaltosa_v1_5423-RA
OG0004629	AOW31513.1	XP_002548796.1	Csojae_3177-RA	Cmaltosa_v1_5385-RA
OG0004637	AOW31523.1	XP_002548782.1	Csojae_3161-RA	Cmaltosa_v1_5374-RA
OG0004643	AOW31531.1	XP_002548788.1	Csojae_3168-RA	Cmaltosa_v1_5368-RA
OG0004663	AOW31556.1	XP_002546487.1	Csojae_0180-RA	Cmaltosa_v1_5307-RA
OG0004664	AOW31557.1	XP_002546486.1	Csojae_0179-RA	Cmaltosa_v1_5306-RA
OG0004669	AOW31562.1	XP_002546480.1	Csojae_0173-RA	Cmaltosa_v1_5294-RA
OG0004678	AOW31574.1	XP_002546467.1	Csojae_0162-RA	Cmaltosa_v1_5287-RA
OG0004681	AOW31579.1	XP_002546462.1	Csojae_0158-RA	Cmaltosa_v1_5279-RA
OG0004689	AOW31595.1	XP_002546435.1	Csojae_0136-RA	Cmaltosa_v1_5252-RA
OG0004690	AOW31596.1	XP_002546434.1	Csojae_0135-RA	Cmaltosa_v1_5251-RA
OG0004698	AOW31606.1	XP_002546451.1	Csojae_0150-RA	Cmaltosa_v1_5267-RA
OG0004704	AOW31613.1	XP_002546420.1	Csojae_0121-RA	Cmaltosa_v1_5240-RA
OG0004705	AOW31614.1	XP_002546430.1	Csojae_0131-RA	Cmaltosa_v1_5247-RA
OG0004713	AOW31626.1	XP_002546411.1	Csojae_0112-RA	Cmaltosa_v1_5230-RA
OG0004714	AOW31627.1	XP_002546412.1	Csojae_0113-RA	Cmaltosa_v1_5229-RA
OG0004723	AOW31639.1	XP_002546396.1	Csojae_0097-RA	Cmaltosa_v1_5202-RA
OG0004744	AOW31666.1	XP_002546346.1	Csojae_0053-RA	Cmaltosa_v1_5175-RA
OG0004813	AOW25708.1		Csojae_1275-RA	Cmaltosa_v1_1739-RA
OG0004819	AOW25775.1	XP_002550083.1	Csojae_1376-RA
OG0004826	AOW25846.1	XP_002550155.1	Csojae_1418-RA
OG0004829	AOW25894.1	XP_002550308.1	Csojae_1591-RA
OG0004845	AOW26001.1	XP_002550485.1	Csojae_1757-RA
OG0004859	AOW26154.1			Cmaltosa_v1_1334-RA
OG0004860	AOW26159.1	XP_002550192.1		Cmaltosa_v1_1329-RA
OG0004865	AOW26213.1	XP_002550248.1	Csojae_1527-RA
OG0004873	AOW26286.1
OG0004892	AOW26405.1		Csojae_1925-RA
OG0004901	AOW26508.1	XP_002548926.1	Csojae_3355-RA
OG0004906	AOW26576.1	XP_002549120.1		Cmaltosa_v1_5126-RA
OG0004909	AOW26611.1	XP_002549083.1	Csojae_3456-RA
OG0004923	AOW26728.1	XP_002549791.1		Cmaltosa_v1_4941-RA
OG0004936	AOW26842.1	XP_002549208.1	Csojae_3570-RA
OG0004951	AOW26949.1	XP_002549324.1	Csojae_3676-RA
OG0004954	AOW26966.1	XP_002549335.1		Cmaltosa_v1_4020-RA
OG0004988	AOW27368.1	XP_002546875.1	Csojae_3114-RA
OG0004990	AOW27384.1	XP_002546891.1	Csojae_3133-RA
OG0004992	AOW27405.1	XP_002546977.1	Csojae_0277-RA
OG0005011	AOW27595.1	XP_002547218.1	Csojae_0504-RA
OG0005029	AOW27722.1	XP_002547426.1		Cmaltosa_v1_2290-RA
OG0005081	AOW28232.1	XP_002548078.1	Csojae_2400-RA
OG0005087	AOW28307.1	XP_002548257.1	Csojae_2576-RA
OG0005089	AOW28334.1	XP_002548285.1		Cmaltosa_v1_2045-RA
OG0005091	AOW28339.1	XP_002548290.1		Cmaltosa_v1_2041-RA
OG0005106	AOW28532.1	XP_002548224.1	Csojae_2543-RA
OG0005114	AOW28608.1	XP_002547966.1		Cmaltosa_v1_2143-RA
OG0005125	AOW28719.1	XP_002551360.1	Csojae_5727-RA
OG0005136	AOW28837.1	XP_002545319.1		Cmaltosa_v1_3415-RA
OG0005137	AOW28852.1	XP_002545313.1	Csojae_3824-RA
OG0005138	AOW28860.1	XP_002545325.1		Cmaltosa_v1_3403-RA
OG0005144	AOW28971.1	XP_002545460.1	Csojae_3959-RA
OG0005145	AOW28972.1	XP_002545461.1	Csojae_3960-RA
OG0005147	AOW29002.1	XP_002545382.1	Csojae_3889-RA
OG0005149	AOW29019.1	XP_002545360.1	Csojae_3865-RA
OG0005164	AOW29191.1	XP_002549638.1	Csojae_2174-RA
OG0005166	AOW29204.1		Csojae_1099-RA	Cmaltosa_v1_3091-RA
OG0005175	AOW29319.1	XP_002549531.1	Csojae_5647-RA
OG0005176	AOW29325.1	XP_002549602.1	Csojae_2210-RA
OG0005177	AOW29329.1	XP_002549606.1	Csojae_2206-RA
OG0005201	AOW29523.1		Csojae_6008-RA	Cmaltosa_v1_2898-RA
OG0005205	AOW29578.1		Csojae_4625-RA	Cmaltosa_v1_3582-RA
OG0005210	AOW29605.1	XP_002546761.1	Csojae_4451-RA
OG0005230	AOW29741.1	XP_002548409.1		Cmaltosa_v1_3654-RA
OG0005238	AOW29849.1	XP_002546557.1	Csojae_4749-RA
OG0005245	AOW29923.1		Csojae_4834-RA	Cmaltosa_v1_2946-RA
OG0005250	AOW30009.1	XP_002548631.1	Csojae_2913-RA
OG0005252	AOW30012.1		Csojae_2916-RA	Cmaltosa_v1_0099-RA
OG0005324	AOW30955.1	XP_002546103.1	Csojae_5388-RA
OG0005329	AOW31032.1	XP_002546026.1	Csojae_5328-RA
OG0005340	AOW31176.1	XP_002545617.1	Csojae_4100-RA
OG0005351	AOW31336.1	XP_002545823.1	Csojae_4296-RA
OG0005355	AOW31358.1	XP_002545905.1	Csojae_4360-RA
OG0005368	AOW31437.1	XP_002548776.1	Csojae_3155-RA
OG0005383	AOW31587.1	XP_002546452.1		Cmaltosa_v1_5268-RA
OG0005517	AOW27388.1		Csojae_0209-RA
OG0005520	AOW27763.1			Cmaltosa_v1_1808-RA
OG0005526	AOW27886.1
OG0005550	AOW28898.1	XP_002545252.1
OG0005561	AOW29322.1	XP_002549599.1
OG0005572	AOW29620.1			Cmaltosa_v1_3502-RA
OG0005574	AOW29672.1	XP_002546538.1
OG0005589	AOW30091.1	XP_002548547.1
OG0005605	AOW31020.1			Cmaltosa_v1_0429-RA
OG0005774	AOW27060.1
OG0005835	AOW28812.1
OG0005845	AOW29105.1
OG0005882	AOW30326.1

## Sheet: SupTable2(filamentation)
Supplementary Table 2. Lists of pathogenicity and filamentation associated genes and their orthologs. (filamentation)
Ortogrupo	C_albicans	C_tropicalis	C_sojae	C_maltosa
OG0000000	AOW25863.1	XP_002550913.1	Csojae_5213-RA
OG0000010	AOW29898.1	XP_002546313.1	Csojae_0022-RA	Cmaltosa_v1_2924-RA
OG0000016	AOW26461.1	XP_002548737.1	Csojae_0184-RA	Cmaltosa_v1_0992-RA
OG0000027	AOW26575.1	XP_002548755.1	Csojae_3135-RA	Cmaltosa_v1_5418-RA
OG0000041	AOW29993.1	XP_002548698.1	Csojae_2976-RA	Cmaltosa_v1_0035-RA
OG0000047	AOW28014.1	XP_002550804.1	Csojae_5099-RA	Cmaltosa_v1_3740-RA
OG0000051	AOW30427.1	XP_002550611.1	Csojae_4931-RA	Cmaltosa_v1_3785-RA
OG0000069	AOW29307.1	XP_002549540.1	Csojae_5661-RA	Cmaltosa_v1_4810-RA
OG0000078	AOW25706.1	XP_002547716.1	Csojae_0968-RA	Cmaltosa_v1_5479-RA
OG0000084	AOW26112.1	XP_002545936.1	Csojae_1694-RA	Cmaltosa_v1_0610-RA
OG0000093	AOW27298.1	XP_002547015.1	Csojae_0315-RA	Cmaltosa_v1_2371-RA
OG0000098	AOW27933.1	XP_002545374.1	Csojae_3878-RA	Cmaltosa_v1_3316-RA
OG0000105	AOW28626.1
OG0000107	AOW28703.1	XP_002546042.1	Csojae_5342-RA	Cmaltosa_v1_0430-RA
OG0000135	AOW27230.1	XP_002546973.1	Csojae_0272-RA	Cmaltosa_v1_2796-RA
OG0000161	AOW30311.1	XP_002546493.1	Csojae_4670-RA	Cmaltosa_v1_0241-RA
OG0000163	AOW30712.1	XP_002550849.1	Csojae_5149-RA	Cmaltosa_v1_4691-RA
OG0000176	AOW31582.1	XP_002546427.1	Csojae_0128-RA	Cmaltosa_v1_5273-RA
OG0000177	AOW31726.1	XP_002546310.1	Csojae_0003-RA	Cmaltosa_v1_1540-RA
OG0000185	AOW25854.1	XP_002550163.1	Csojae_1410-RA	Cmaltosa_v1_1700-RA
OG0000199	AOW26652.1	XP_002547429.1	Csojae_0708-RA	Cmaltosa_v1_5054-RA
OG0000201	AOW26698.1	XP_002548981.1	Csojae_3296-RA	Cmaltosa_v1_0986-RA
OG0000202	AOW26699.1	XP_002548979.1	Csojae_3295-RA	Cmaltosa_v1_0987-RA
OG0000222	AOW27646.1	XP_002547476.1	Csojae_0661-RA	Cmaltosa_v1_2460-RA
OG0000235	AOW28414.1	XP_002548324.1	Csojae_2627-RA	Cmaltosa_v1_4401-RA
OG0000245	AOW29220.1	XP_002549640.1	Csojae_2171-RA	Cmaltosa_v1_3088-RA
OG0000259	AOW30217.1	XP_002547816.1	Csojae_1052-RA	Cmaltosa_v1_5347-RA
OG0000262	AOW30312.1	XP_002548421.1	Csojae_2724-RA	Cmaltosa_v1_0233-RA
OG0000263	AOW30407.1	XP_002547817.1	Csojae_4949-RA	Cmaltosa_v1_3890-RA
OG0000274	AOW31335.1	XP_002545819.1	Csojae_4295-RA	Cmaltosa_v1_0746-RA
OG0000299	AOW25898.1	XP_002550318.1	Csojae_1595-RA	Cmaltosa_v1_1462-RA
OG0000304	AOW25965.1	XP_002550020.1	Csojae_1311-RA	Cmaltosa_v1_1614-RA
OG0000306	AOW25967.1	XP_002550022.1	Csojae_1313-RA	Cmaltosa_v1_1612-RA
OG0000320	AOW26374.1	XP_002551192.1	Csojae_4606-RA	Cmaltosa_v1_1035-RA
OG0000343	AOW26548.1	XP_002548975.1	Csojae_3323-RA	Cmaltosa_v1_4993-RA
OG0000344	AOW26551.1	XP_002548972.1	Csojae_3319-RA	Cmaltosa_v1_4990-RA
OG0000352	AOW26669.1	XP_002549033.1	Csojae_3410-RA	Cmaltosa_v1_5026-RA
OG0000363	AOW26738.1	XP_002549799.1	Csojae_2032-RA	Cmaltosa_v1_4951-RA
OG0000364	AOW26739.1	XP_002549800.1	Csojae_2033-RA	Cmaltosa_v1_4952-RA
OG0000377	AOW26932.1	XP_002550795.1	Csojae_3660-RA	Cmaltosa_v1_4054-RA
OG0000388	AOW27217.1	XP_002546959.1	Csojae_0260-RA	Cmaltosa_v1_2718-RA
OG0000392	AOW27223.1	XP_002546966.1	Csojae_0265-RA
OG0000416	AOW27650.1	XP_002547467.1	Csojae_0671-RA	Cmaltosa_v1_2448-RA
OG0000422	AOW27891.1	XP_002547664.1	Csojae_0917-RA	Cmaltosa_v1_5557-RA
OG0000428	AOW27962.1	XP_002547790.1	Csojae_1038-RA	Cmaltosa_v1_5525-RA
OG0000438	AOW28022.1	XP_002547626.1	Csojae_0948-RA	Cmaltosa_v1_5448-RA
OG0000439	AOW28117.1	XP_002551420.1	Csojae_1128-RA	Cmaltosa_v1_4354-RA
OG0000452	AOW28364.1	XP_002545679.1	Csojae_6100-RA	Cmaltosa_v1_4390-RA
OG0000460	AOW28617.1	XP_002547957.1	Csojae_2345-RA	Cmaltosa_v1_2133-RA
OG0000487	AOW29029.1	XP_002545475.1	Csojae_3973-RA	Cmaltosa_v1_3246-RA
OG0000494	AOW29110.1	XP_002545696.1		Cmaltosa_v1_3145-RA
OG0000511	AOW29228.1	XP_002549586.1	Csojae_2225-RA	Cmaltosa_v1_3123-RA
OG0000551	AOW29822.1	XP_002551158.1	Csojae_4636-RA	Cmaltosa_v1_3606-RA
OG0000573	AOW30287.1	XP_002548426.1	Csojae_2736-RA	Cmaltosa_v1_0379-RA
OG0000576	AOW30345.1	XP_002548463.1	Csojae_2761-RA	Cmaltosa_v1_0313-RA
OG0000606	AOW30760.1	XP_002550681.1	Csojae_4997-RA	Cmaltosa_v1_4619-RA
OG0000623	AOW31304.1	XP_002545913.1	Csojae_4356-RA	Cmaltosa_v1_0765-RA
OG0000629	AOW31450.1	XP_002548842.1	Csojae_3225-RA	Cmaltosa_v1_0378-RA
OG0000643	AOW31658.1	XP_002546383.1	Csojae_0085-RA	Cmaltosa_v1_5215-RA
OG0000657	AOW25715.1	XP_002549990.1	Csojae_1280-RA	Cmaltosa_v1_1735-RA
OG0000658	AOW25717.1	XP_002549992.1	Csojae_1282-RA	Cmaltosa_v1_1734-RA
OG0000661	AOW25720.1	XP_002549995.1	Csojae_1285-RA	Cmaltosa_v1_1731-RA
OG0000688	AOW25759.1	XP_002550069.1	Csojae_1362-RA	Cmaltosa_v1_1570-RA
OG0000691	AOW25763.1	XP_002550065.1	Csojae_1358-RA	Cmaltosa_v1_1564-RA
OG0000697	AOW25770.1	XP_002550087.1	Csojae_1380-RA	Cmaltosa_v1_1557-RA
OG0000713	AOW25790.1	XP_002550099.1	Csojae_1393-RA	Cmaltosa_v1_1537-RA
OG0000714	AOW25792.1	XP_002550101.1	Csojae_1395-RA	Cmaltosa_v1_1535-RA
OG0000715	AOW25793.1	XP_002550102.1	Csojae_1396-RA	Cmaltosa_v1_1534-RA
OG0000716	AOW25796.1	XP_002550103.1	Csojae_1398-RA	Cmaltosa_v1_1532-RA
OG0000722	AOW25803.1	XP_002550110.1	Csojae_1461-RA	Cmaltosa_v1_1526-RA
OG0000791	AOW25900.1	XP_002550320.1	Csojae_1597-RA	Cmaltosa_v1_1460-RA
OG0000837	AOW25963.1	XP_002550384.1	Csojae_1657-RA	Cmaltosa_v1_5723-RA
OG0000856	AOW25989.1	XP_002550046.1	Csojae_1338-RA	Cmaltosa_v1_1589-RA
OG0000864	AOW26002.1	XP_002550486.1	Csojae_1758-RA	Cmaltosa_v1_1433-RA
OG0000865	AOW26003.1	XP_002550487.1	Csojae_1759-RA	Cmaltosa_v1_1434-RA
OG0000872	AOW26010.1	XP_002550501.1	Csojae_1773-RA	Cmaltosa_v1_1451-RA
OG0000893	AOW26032.1	XP_002550271.1	Csojae_1550-RA	Cmaltosa_v1_1506-RA
OG0000906	AOW26050.1	XP_002550054.1	Csojae_1348-RA	Cmaltosa_v1_1580-RA
OG0000910	AOW26054.1	XP_002550055.1	Csojae_1349-RA	Cmaltosa_v1_1579-RA
OG0000917	AOW26063.1	XP_002550469.1	Csojae_1740-RA	Cmaltosa_v1_1417-RA
OG0000925	AOW26073.1	XP_002550477.1	Csojae_1748-RA	Cmaltosa_v1_1425-RA
OG0000931	AOW26083.1	XP_002550455.1	Csojae_1725-RA	Cmaltosa_v1_1403-RA
OG0000938	AOW26094.1	XP_002550440.1	Csojae_1713-RA	Cmaltosa_v1_1394-RA
OG0000952	AOW26115.1	XP_002550418.1	Csojae_1691-RA	Cmaltosa_v1_1370-RA
OG0000959	AOW26124.1	XP_002550404.1	Csojae_1677-RA	Cmaltosa_v1_1359-RA
OG0000961	AOW26126.1	XP_002550406.1	Csojae_1679-RA	Cmaltosa_v1_1361-RA
OG0000963	AOW26128.1	XP_002550410.1	Csojae_1683-RA	Cmaltosa_v1_1366-RA
OG0000969	AOW26135.1	XP_002550400.1	Csojae_1672-RA	Cmaltosa_v1_1353-RA
OG0000979	AOW26151.1	XP_002550182.1	Csojae_1468-RA	Cmaltosa_v1_1338-RA
OG0001004	AOW26184.1	XP_002550225.1	Csojae_1505-RA	Cmaltosa_v1_1305-RA
OG0001011	AOW26194.1	XP_002550218.1	Csojae_1497-RA	Cmaltosa_v1_1297-RA
OG0001045	AOW26240.1	XP_002550522.1	Csojae_1795-RA	Cmaltosa_v1_1255-RA
OG0001055	AOW26256.1	XP_002550539.1	Csojae_1813-RA	Cmaltosa_v1_1239-RA
OG0001061	AOW26265.1	XP_002549957.1	Csojae_1845-RA	Cmaltosa_v1_1213-RA
OG0001062	AOW26266.1	XP_002549968.1	Csojae_1836-RA	Cmaltosa_v1_1212-RA
OG0001073	AOW26277.1	XP_002549979.1	Csojae_1825-RA	Cmaltosa_v1_1228-RA
OG0001102	AOW26327.1	XP_002549916.1	Csojae_1881-RA	Cmaltosa_v1_1148-RA
OG0001104	AOW26329.1	XP_002549914.1	Csojae_1883-RA	Cmaltosa_v1_1150-RA
OG0001125	AOW26359.1	XP_002549673.1	Csojae_2103-RA	Cmaltosa_v1_1117-RA
OG0001134	AOW26376.1	XP_002551190.1	Csojae_4608-RA	Cmaltosa_v1_1037-RA
OG0001141	AOW26385.1	XP_002549862.1	Csojae_1936-RA	Cmaltosa_v1_1133-RA
OG0001169	AOW26437.1	XP_002549849.1	Csojae_1949-RA	Cmaltosa_v1_1097-RA
OG0001172	AOW26441.1	XP_002549700.1	Csojae_2145-RA	Cmaltosa_v1_1058-RA
OG0001186	AOW26462.1	XP_002548855.1	Csojae_3235-RA	Cmaltosa_v1_0993-RA
OG0001190	AOW26467.1	XP_002548880.1	Csojae_3258-RA	Cmaltosa_v1_0996-RA
OG0001200	AOW26483.1	XP_002548861.1	Csojae_3241-RA	Cmaltosa_v1_1014-RA
OG0001256	AOW26570.1	XP_002549127.1	Csojae_3493-RA	Cmaltosa_v1_4214-RA
OG0001258	AOW26572.1	XP_002549125.1	Csojae_3491-RA	Cmaltosa_v1_4216-RA
OG0001266	AOW26584.1	XP_002549112.1	Csojae_3483-RA	Cmaltosa_v1_5118-RA
OG0001272	AOW26598.1	XP_002549095.1	Csojae_3469-RA	Cmaltosa_v1_5106-RA
OG0001279	AOW26605.1	XP_002549088.1	Csojae_3462-RA	Cmaltosa_v1_5099-RA
OG0001290	AOW26623.1	XP_002549068.1	Csojae_3445-RA	Cmaltosa_v1_5064-RA
OG0001296	AOW26631.1	XP_002549061.1	Csojae_3439-RA	Cmaltosa_v1_5074-RA
OG0001311	AOW26651.1	XP_002549020.1	Csojae_3398-RA	Cmaltosa_v1_5055-RA
OG0001320	AOW26667.1	XP_002549034.1	Csojae_3415-RA	Cmaltosa_v1_5029-RA
OG0001343	AOW26715.1	XP_002549777.1	Csojae_2003-RA	Cmaltosa_v1_4928-RA
OG0001350	AOW26725.1	XP_002549787.1	Csojae_2020-RA	Cmaltosa_v1_4938-RA
OG0001355	AOW26744.1	XP_002549826.1	Csojae_6095-RA	Cmaltosa_v1_4957-RA
OG0001357	AOW26748.1	XP_002549822.1	Csojae_2060-RA	Cmaltosa_v1_4961-RA
OG0001358	AOW26749.1	XP_002549821.1	Csojae_2059-RA	Cmaltosa_v1_4962-RA
OG0001374	AOW26776.1	XP_002549196.1	Csojae_3561-RA	Cmaltosa_v1_4146-RA
OG0001405	AOW26821.1	XP_002549151.1	Csojae_3514-RA	Cmaltosa_v1_4193-RA
OG0001407	AOW26824.1	XP_002549149.1	Csojae_3512-RA	Cmaltosa_v1_4195-RA
OG0001424	AOW26845.1	XP_002549215.1	Csojae_3575-RA	Cmaltosa_v1_4135-RA
OG0001427	AOW26848.1	XP_002549217.1	Csojae_3577-RA	Cmaltosa_v1_4132-RA
OG0001467	AOW26910.1	XP_002549273.1	Csojae_3626-RA	Cmaltosa_v1_4084-RA
OG0001476	AOW26923.1	XP_002549293.1	Csojae_3648-RA	Cmaltosa_v1_4062-RA
OG0001486	AOW26936.1	XP_002549307.1	Csojae_3663-RA	Cmaltosa_v1_4049-RA
OG0001487	AOW26937.1	XP_002549308.1	Csojae_3664-RA	Cmaltosa_v1_4048-RA
OG0001490	AOW26940.1	XP_002549311.1	Csojae_3667-RA	Cmaltosa_v1_4045-RA
OG0001499	AOW26955.1	XP_002549347.1	Csojae_3696-RA	Cmaltosa_v1_4031-RA
OG0001505	AOW26964.1	XP_002549339.1	Csojae_3688-RA	Cmaltosa_v1_4024-RA
OG0001512	AOW26973.1	XP_002549328.1	Csojae_3679-RA	Cmaltosa_v1_4013-RA
OG0001527	AOW26994.1	XP_002549372.1	Csojae_3721-RA	Cmaltosa_v1_3979-RA
OG0001531	AOW26998.1	XP_002549368.1	Csojae_3716-RA	Cmaltosa_v1_3983-RA
OG0001542	AOW27014.1	XP_002549393.1	Csojae_5854-RA	Cmaltosa_v1_3958-RA
OG0001557	AOW27034.1	XP_002549413.1	Csojae_5835-RA	Cmaltosa_v1_3938-RA
OG0001566	AOW27045.1	XP_002549422.1	Csojae_5824-RA	Cmaltosa_v1_3928-RA
OG0001570	AOW27052.1
OG0001579	AOW27068.1	XP_002546792.1	Csojae_3034-RA	Cmaltosa_v1_2889-RA
OG0001596	AOW27087.1	XP_002546775.1	Csojae_3017-RA	Cmaltosa_v1_2871-RA
OG0001609	AOW27102.1	XP_002546814.1	Csojae_3054-RA	Cmaltosa_v1_2856-RA
OG0001612	AOW27106.1	XP_002546817.1	Csojae_3057-RA	Cmaltosa_v1_2852-RA
OG0001625	AOW27124.1	XP_002546831.1	Csojae_3071-RA	Cmaltosa_v1_2833-RA
OG0001650	AOW27159.1	XP_002546994.1	Csojae_0295-RA	Cmaltosa_v1_2725-RA
OG0001653	AOW27165.1	XP_002546988.1	Csojae_0290-RA	Cmaltosa_v1_2731-RA
OG0001663	AOW27178.1	XP_002546908.1	Csojae_0223-RA	Cmaltosa_v1_2792-RA
OG0001664	AOW27179.1	XP_002546917.1	Csojae_0215-RA	Cmaltosa_v1_2784-RA
OG0001669	AOW27185.1	XP_002546925.1	Csojae_0230-RA	Cmaltosa_v1_2691-RA
OG0001670	AOW27186.1	XP_002546926.1	Csojae_0231-RA	Cmaltosa_v1_2692-RA
OG0001674	AOW27193.1	XP_002546933.1	Csojae_0238-RA	Cmaltosa_v1_2698-RA
OG0001675	AOW27194.1	XP_002546934.1	Csojae_0239-RA	Cmaltosa_v1_2699-RA
OG0001687	AOW27210.1	XP_002546949.1	Csojae_0253-RA	Cmaltosa_v1_2713-RA
OG0001704	AOW27240.1	XP_002547123.1	Csojae_0416-RA	Cmaltosa_v1_2686-RA
OG0001721	AOW27265.1	XP_002547097.1	Csojae_0394-RA	Cmaltosa_v1_2667-RA
OG0001727	AOW27278.1	XP_002547081.1	Csojae_0379-RA	Cmaltosa_v1_2775-RA
OG0001770	AOW27340.1	XP_002547018.1	Csojae_0318-RA	Cmaltosa_v1_2622-RA
OG0001772	AOW27343.1	XP_002547013.1	Csojae_0313-RA	Cmaltosa_v1_2626-RA
OG0001782	AOW27353.1	XP_002547003.1	Csojae_0303-RA	Cmaltosa_v1_2638-RA
OG0001795	AOW27369.1	XP_002546876.1	Csojae_3115-RA	Cmaltosa_v1_2653-RA
OG0001800	AOW27376.1	XP_002546883.1	Csojae_3123-RA	Cmaltosa_v1_2773-RA
OG0001837	AOW27431.1	XP_002547146.1	Csojae_0440-RA	Cmaltosa_v1_2345-RA
OG0001838	AOW27432.1	XP_002547147.1	Csojae_0441-RA	Cmaltosa_v1_2344-RA
OG0001862	AOW27461.1	XP_002547282.1	Csojae_0567-RA	Cmaltosa_v1_2556-RA
OG0001871	AOW27481.1	XP_002547297.1	Csojae_0580-RA	Cmaltosa_v1_2542-RA
OG0001880	AOW27490.1	XP_002547307.1	Csojae_0590-RA	Cmaltosa_v1_2533-RA
OG0001921	AOW27538.1	XP_002547181.1	Csojae_0468-RA	Cmaltosa_v1_2488-RA
OG0001925	AOW27544.1	XP_002547174.1	Csojae_0462-RA	Cmaltosa_v1_2322-RA
OG0001938	AOW27559.1	XP_002547154.1	Csojae_0447-RA	Cmaltosa_v1_2337-RA
OG0001951	AOW27575.1	XP_002547242.1	Csojae_0531-RA	Cmaltosa_v1_2407-RA
OG0001985	AOW27626.1	XP_002547185.1	Csojae_0471-RA	Cmaltosa_v1_2437-RA
OG0002026	AOW27683.1	XP_002547592.1	Csojae_0787-RA	Cmaltosa_v1_2313-RA
OG0002031	AOW27691.1	XP_002547576.1	Csojae_0802-RA	Cmaltosa_v1_2302-RA
OG0002047	AOW27712.1	XP_002547437.1	Csojae_0700-RA	Cmaltosa_v1_5570-RA
OG0002109	AOW27801.1	XP_002547500.1	Csojae_0866-RA	Cmaltosa_v1_4246-RA
OG0002114	AOW27808.1	XP_002547506.1	Csojae_0860-RA	Cmaltosa_v1_4322-RA
OG0002129	AOW27835.1	XP_002547534.1	Csojae_0839-RA	Cmaltosa_v1_4327-RA
OG0002131	AOW27837.1	XP_002547536.1	Csojae_0837-RA	Cmaltosa_v1_4325-RA
OG0002149	AOW27866.1	XP_002547633.1	Csojae_0941-RA	Cmaltosa_v1_5574-RA
OG0002157	AOW27877.1	XP_002547646.1	Csojae_0929-RA	Cmaltosa_v1_5563-RA
OG0002160	AOW27881.1	XP_002547650.1	Csojae_0924-RA	Cmaltosa_v1_5567-RA
OG0002176	AOW27910.1	XP_002547461.1	Csojae_0677-RA	Cmaltosa_v1_5601-RA
OG0002181	AOW27915.1	XP_002547570.1	Csojae_0808-RA	Cmaltosa_v1_5610-RA
OG0002185	AOW27920.1	XP_002547565.1	Csojae_0814-RA	Cmaltosa_v1_5594-RA
OG0002190	AOW27926.1	XP_002547685.1	Csojae_0897-RA	Cmaltosa_v1_4306-RA
OG0002222	AOW27972.1	XP_002547753.1	Csojae_1022-RA	Cmaltosa_v1_5545-RA
OG0002226	AOW27991.1	XP_002547782.1	Csojae_1002-RA	Cmaltosa_v1_5539-RA
OG0002230	AOW27999.1	XP_002547756.1	Csojae_1024-RA	Cmaltosa_v1_5551-RA
OG0002236	AOW28006.1	XP_002547712.1	Csojae_0963-RA	Cmaltosa_v1_5490-RA
OG0002243	AOW28015.1	XP_002547722.1	Csojae_0972-RA	Cmaltosa_v1_5485-RA
OG0002252	AOW28025.1	XP_002547623.1	Csojae_0951-RA	Cmaltosa_v1_5451-RA
OG0002257	AOW28034.1	XP_002547744.1	Csojae_0993-RA	Cmaltosa_v1_5460-RA
OG0002284	AOW28076.1	XP_002546693.1	Csojae_1253-RA	Cmaltosa_v1_4498-RA
OG0002287	AOW28079.1	XP_002546696.1	Csojae_1250-RA	Cmaltosa_v1_4495-RA
OG0002305	AOW28099.1	XP_002546717.1	Csojae_1229-RA	Cmaltosa_v1_4480-RA
OG0002320	AOW28122.1	XP_002551424.1	Csojae_1123-RA	Cmaltosa_v1_4358-RA
OG0002324	AOW28127.1	XP_002551205.1	Csojae_4602-RA	Cmaltosa_v1_4363-RA
OG0002337	AOW28145.1	XP_002549729.1	Csojae_1954-RA	Cmaltosa_v1_4393-RA
OG0002361	AOW28178.1	XP_002547878.1	Csojae_1153-RA	Cmaltosa_v1_4263-RA
OG0002363	AOW28182.1	XP_002547876.1	Csojae_1155-RA	Cmaltosa_v1_4413-RA
OG0002367	AOW28189.1	XP_002547870.1	Csojae_1161-RA	Cmaltosa_v1_4420-RA
OG0002380	AOW28205.1	XP_002547851.1	Csojae_1175-RA	Cmaltosa_v1_4298-RA
OG0002383	AOW28211.1	XP_002547846.1	Csojae_1179-RA	Cmaltosa_v1_4301-RA
OG0002387	AOW28216.1	XP_002547842.1	Csojae_1183-RA	Cmaltosa_v1_4272-RA
OG0002426	AOW28261.1	XP_002548107.1	Csojae_2429-RA	Cmaltosa_v1_2008-RA
OG0002430	AOW28266.1	XP_002548111.1	Csojae_2434-RA	Cmaltosa_v1_2013-RA
OG0002431	AOW28268.1	XP_002548113.1	Csojae_2435-RA	Cmaltosa_v1_2014-RA
OG0002440	AOW28279.1	XP_002548126.1	Csojae_2450-RA	Cmaltosa_v1_4293-RA
OG0002471	AOW28328.1	XP_002548274.1	Csojae_2588-RA	Cmaltosa_v1_1850-RA
OG0002519	AOW28415.1	XP_002548325.1	Csojae_2628-RA	Cmaltosa_v1_4282-RA
OG0002548	AOW28457.1	XP_002548013.1	Csojae_2298-RA	Cmaltosa_v1_1900-RA
OG0002556	AOW28466.1	XP_002548001.1	Csojae_2309-RA	Cmaltosa_v1_1892-RA
OG0002561	AOW28471.1	XP_002547997.1	Csojae_2313-RA	Cmaltosa_v1_1888-RA
OG0002568	AOW28481.1	XP_002548184.1	Csojae_2506-RA	Cmaltosa_v1_1877-RA
OG0002593	AOW28509.1	XP_002548041.1	Csojae_2368-RA	Cmaltosa_v1_2186-RA
OG0002595	AOW28511.1	XP_002548043.1	Csojae_2370-RA	Cmaltosa_v1_2184-RA
OG0002597	AOW28515.1	XP_002548049.1	Csojae_2376-RA	Cmaltosa_v1_2180-RA
OG0002613	AOW28533.1	XP_002548223.1	Csojae_2542-RA	Cmaltosa_v1_2057-RA
OG0002633	AOW28567.1	XP_002547828.1	Csojae_1192-RA	Cmaltosa_v1_4448-RA
OG0002635	AOW28572.1	XP_002546728.1	Csojae_1217-RA	Cmaltosa_v1_4464-RA
OG0002642	AOW28583.1	XP_002548156.1	Csojae_2488-RA	Cmaltosa_v1_1956-RA
OG0002645	AOW28587.1	XP_002548153.1	Csojae_2473-RA	Cmaltosa_v1_2171-RA
OG0002665	AOW28615.1	XP_002547959.1	Csojae_2343-RA	Cmaltosa_v1_2136-RA
OG0002682	AOW28638.1	XP_002547933.1	Csojae_2271-RA	Cmaltosa_v1_2113-RA
OG0002720	AOW28690.1	XP_002551366.1	Csojae_5722-RA	Cmaltosa_v1_2091-RA
OG0002731	AOW28705.1	XP_002551339.1	Csojae_5741-RA	Cmaltosa_v1_2240-RA
OG0002737	AOW28712.1	XP_002551347.1	Csojae_5735-RA	Cmaltosa_v1_2234-RA
OG0002743	AOW28725.1	XP_002551328.1	Csojae_5752-RA	Cmaltosa_v1_2227-RA
OG0002745	AOW28728.1	XP_002551326.1	Csojae_5754-RA	Cmaltosa_v1_2225-RA
OG0002759	AOW28746.1	XP_002551310.1	Csojae_5768-RA	Cmaltosa_v1_2207-RA
OG0002768	AOW28755.1	XP_002551300.1	Csojae_5779-RA	Cmaltosa_v1_2273-RA
OG0002775	AOW28766.1	XP_002551288.1	Csojae_5790-RA	Cmaltosa_v1_2262-RA
OG0002776	AOW28767.1	XP_002551287.1	Csojae_5791-RA	Cmaltosa_v1_2261-RA
OG0002785	AOW28777.1	XP_002551277.1	Csojae_5800-RA	Cmaltosa_v1_2251-RA
OG0002794	AOW28795.1	XP_002545338.1	Csojae_3845-RA	Cmaltosa_v1_3395-RA
OG0002820	AOW28828.1	XP_002549201.1	Csojae_3565-RA	Cmaltosa_v1_3424-RA
OG0002825	AOW28836.1	XP_002545223.1	Csojae_3743-RA	Cmaltosa_v1_3416-RA
OG0002848	AOW28870.1	XP_002545289.1	Csojae_3802-RA	Cmaltosa_v1_3361-RA
OG0002904	AOW28960.1	XP_002545446.1	Csojae_3947-RA	Cmaltosa_v1_3268-RA
OG0002907	AOW28963.1	XP_002545443.1	Csojae_3944-RA	Cmaltosa_v1_3271-RA
OG0002916	AOW28974.1	XP_002545463.1	Csojae_3962-RA	Cmaltosa_v1_3284-RA
OG0002919	AOW28977.1	XP_002545466.1	Csojae_3965-RA	Cmaltosa_v1_3287-RA
OG0002944	AOW29016.1	XP_002545364.1	Csojae_3869-RA	Cmaltosa_v1_3325-RA
OG0002949	AOW29023.1	XP_002545354.1	Csojae_3860-RA	Cmaltosa_v1_3331-RA
OG0002974	AOW29062.1	XP_002545558.1	Csojae_4045-RA	Cmaltosa_v1_3086-RA
OG0002976	AOW29066.1	XP_002545502.1	Csojae_3997-RA	Cmaltosa_v1_4548-RA
OG0003003	AOW29117.1	XP_002545564.1	Csojae_4051-RA	Cmaltosa_v1_3352-RA
OG0003016	AOW29132.1	XP_002545540.1	Csojae_4011-RA	Cmaltosa_v1_3254-RA
OG0003027	AOW29164.1	XP_002551440.1	Csojae_1097-RA	Cmaltosa_v1_3179-RA
OG0003031	AOW29170.1	XP_002551445.1	Csojae_1090-RA	Cmaltosa_v1_4553-RA
OG0003032	AOW29171.1	XP_002551446.1	Csojae_1089-RA	Cmaltosa_v1_4554-RA
OG0003043	AOW29186.1	XP_002549632.1	Csojae_2181-RA	Cmaltosa_v1_3104-RA
OG0003051	AOW29201.1	XP_002549645.1	Csojae_2164-RA	Cmaltosa_v1_3114-RA
OG0003071	AOW29231.1	XP_002551434.1	Csojae_1103-RA	Cmaltosa_v1_4889-RA
OG0003073	AOW29234.1	XP_002551432.1	Csojae_1106-RA	Cmaltosa_v1_4886-RA
OG0003082	AOW29246.1	XP_002547911.1	Csojae_1116-RA	Cmaltosa_v1_4875-RA
OG0003088	AOW29255.1	XP_002549764.1	Csojae_1993-RA	Cmaltosa_v1_4917-RA
OG0003091	AOW29258.1	XP_002549760.1	Csojae_1989-RA	Cmaltosa_v1_3137-RA
OG0003096	AOW29263.1	XP_002549597.1	Csojae_2214-RA	Cmaltosa_v1_3130-RA
OG0003106	AOW29280.1	XP_002549571.1	Csojae_5691-RA	Cmaltosa_v1_4744-RA
OG0003109	AOW29284.1	XP_002549567.1	Csojae_5687-RA	Cmaltosa_v1_4748-RA
OG0003122	AOW29300.1	XP_002549549.1	Csojae_5668-RA	Cmaltosa_v1_4802-RA
OG0003133	AOW29321.1	XP_002549756.1	Csojae_1985-RA	Cmaltosa_v1_4765-RA
OG0003145	AOW29337.1	XP_002549736.1	Csojae_1963-RA	Cmaltosa_v1_4780-RA
OG0003147	AOW29339.1	XP_002549738.1	Csojae_1965-RA	Cmaltosa_v1_4782-RA
OG0003159	AOW29352.1	XP_002549745.1	Csojae_1973-RA	Cmaltosa_v1_4797-RA
OG0003179	AOW29382.1	XP_002549528.1	Csojae_5651-RA	Cmaltosa_v1_4819-RA
OG0003194	AOW29403.1	XP_002549474.1	Csojae_5607-RA	Cmaltosa_v1_4853-RA
OG0003198	AOW29408.1	XP_002549469.1	Csojae_5602-RA	Cmaltosa_v1_4858-RA
OG0003218	AOW29453.1	XP_002550931.1	Csojae_2838-RA	Cmaltosa_v1_3446-RA
OG0003221	AOW29464.1	XP_002550942.1	Csojae_4388-RA	Cmaltosa_v1_3457-RA
OG0003224	AOW29467.1	XP_002550945.1	Csojae_4391-RA	Cmaltosa_v1_3454-RA
OG0003225	AOW29468.1	XP_002550946.1	Csojae_4392-RA	Cmaltosa_v1_3453-RA
OG0003239	AOW29493.1	XP_002550979.1	Csojae_4427-RA	Cmaltosa_v1_3490-RA
OG0003250	AOW29510.1	XP_002550986.1	Csojae_4434-RA	Cmaltosa_v1_3494-RA
OG0003270	AOW29536.1	XP_002551041.1	Csojae_4489-RA	Cmaltosa_v1_3525-RA
OG0003286	AOW29556.1	XP_002551075.1	Csojae_4521-RA	Cmaltosa_v1_3569-RA
OG0003290	AOW29560.1	XP_002551080.1	Csojae_4525-RA	Cmaltosa_v1_3573-RA
OG0003297	AOW29567.1	XP_002551087.1	Csojae_4532-RA	Cmaltosa_v1_3552-RA
OG0003298	AOW29568.1	XP_002551088.1	Csojae_4533-RA	Cmaltosa_v1_3553-RA
OG0003316	AOW29599.1	XP_002550994.1	Csojae_4445-RA	Cmaltosa_v1_3537-RA
OG0003336	AOW29632.1	XP_002551025.1	Csojae_4475-RA	Cmaltosa_v1_3046-RA
OG0003349	AOW29650.1	XP_002551217.1	Csojae_4591-RA	Cmaltosa_v1_3671-RA
OG0003359	AOW29664.1	XP_002551149.1	Csojae_4643-RA	Cmaltosa_v1_3617-RA
OG0003387	AOW29704.1	XP_002551251.1	Csojae_4687-RA	Cmaltosa_v1_3034-RA
OG0003391	AOW29709.1	XP_002546496.1	Csojae_4692-RA	Cmaltosa_v1_3056-RA
OG0003393	AOW29712.1	XP_002546498.1	Csojae_4694-RA	Cmaltosa_v1_3050-RA
OG0003400	AOW29729.1	XP_002551260.1	Csojae_4679-RA	Cmaltosa_v1_3662-RA
OG0003410	AOW29752.1	XP_002548393.1	Csojae_2705-RA	Cmaltosa_v1_3645-RA
OG0003415	AOW29760.1	XP_002551140.1	Csojae_4582-RA	Cmaltosa_v1_3042-RA
OG0003424	AOW29770.1	XP_002551236.1	Csojae_4662-RA	Cmaltosa_v1_3687-RA
OG0003430	AOW29779.1	XP_002551225.1	Csojae_4652-RA	Cmaltosa_v1_3679-RA
OG0003459	AOW29819.1	XP_002551161.1	Csojae_4633-RA	Cmaltosa_v1_3603-RA
OG0003468	AOW29836.1	XP_002546570.1	Csojae_4762-RA	Cmaltosa_v1_3712-RA
OG0003519	AOW29907.1	XP_002546633.1	Csojae_4819-RA	Cmaltosa_v1_2933-RA
OG0003522	AOW29912.1	XP_002546638.1	Csojae_4824-RA	Cmaltosa_v1_2937-RA
OG0003539	AOW29933.1	XP_002546657.1	Csojae_4844-RA	Cmaltosa_v1_2955-RA
OG0003541	AOW29935.1	XP_002546659.1	Csojae_4846-RA	Cmaltosa_v1_2957-RA
OG0003548	AOW29942.1	XP_002546666.1	Csojae_4853-RA	Cmaltosa_v1_2913-RA
OG0003550	AOW29944.1	XP_002546668.1	Csojae_4855-RA	Cmaltosa_v1_2902-RA
OG0003562	AOW29963.1	XP_002548731.1	Csojae_3006-RA	Cmaltosa_v1_0009-RA
OG0003574	AOW29977.1	XP_002548717.1	Csojae_2994-RA	Cmaltosa_v1_0021-RA
OG0003576	AOW29979.1	XP_002548715.1	Csojae_2992-RA	Cmaltosa_v1_0023-RA
OG0003580	AOW29984.1	XP_002548707.1	Csojae_2985-RA	Cmaltosa_v1_0029-RA
OG0003587	AOW29991.1	XP_002548701.1	Csojae_2979-RA	Cmaltosa_v1_0033-RA
OG0003591	AOW29999.1	XP_002548695.1	Csojae_2973-RA	Cmaltosa_v1_0054-RA
OG0003601	AOW30013.1	XP_002548633.1	Csojae_2917-RA	Cmaltosa_v1_0098-RA
OG0003624	AOW30045.1	XP_002548668.1	Csojae_2949-RA	Cmaltosa_v1_0057-RA
OG0003638	AOW30065.1	XP_002548521.1	Csojae_2814-RA	Cmaltosa_v1_0103-RA
OG0003641	AOW30068.1	XP_002548524.1	Csojae_2817-RA	Cmaltosa_v1_0106-RA
OG0003646	AOW30073.1	XP_002548530.1	Csojae_2822-RA	Cmaltosa_v1_0112-RA
OG0003659	AOW30097.1	XP_002548552.1	Csojae_2845-RA	Cmaltosa_v1_0133-RA
OG0003739	AOW30207.1	XP_002551449.1	Csojae_1085-RA	Cmaltosa_v1_5339-RA
OG0003743	AOW30216.1	XP_002551470.1	Csojae_1050-RA	Cmaltosa_v1_5333-RA
OG0003747	AOW30223.1	XP_002551093.1	Csojae_4538-RA	Cmaltosa_v1_0220-RA
OG0003752	AOW30229.1	XP_002548473.1	Csojae_2770-RA	Cmaltosa_v1_0340-RA
OG0003776	AOW30270.1	XP_002547814.1	Csojae_1080-RA	Cmaltosa_v1_5328-RA
OG0003788	AOW30294.1	XP_002548431.1	Csojae_2731-RA	Cmaltosa_v1_0332-RA
OG0003806	AOW30318.1	XP_002551129.1	Csojae_4572-RA	Cmaltosa_v1_0153-RA
OG0003812	AOW30325.1	XP_002546311.1	Csojae_0020-RA	Cmaltosa_v1_5145-RA
OG0003831	AOW30353.1	XP_002548454.1	Csojae_2753-RA	Cmaltosa_v1_0319-RA
OG0003845	AOW30374.1	XP_002549429.1	Csojae_5817-RA	Cmaltosa_v1_3921-RA
OG0003848	AOW30381.1	XP_002550655.1	Csojae_4972-RA	Cmaltosa_v1_3914-RA
OG0003872	AOW30411.1	XP_002550618.1	Csojae_4938-RA	Cmaltosa_v1_3882-RA
OG0003918	AOW30465.1	XP_002550598.1	Csojae_4918-RA	Cmaltosa_v1_3860-RA
OG0003940	AOW30494.1	XP_002550558.1	Csojae_4869-RA	Cmaltosa_v1_3803-RA
OG0003946	AOW30500.1	XP_002550563.1	Csojae_4887-RA	Cmaltosa_v1_3768-RA
OG0003950	AOW30509.1	XP_002547819.1	Csojae_5040-RA	Cmaltosa_v1_4603-RA
OG0003953	AOW30514.1	XP_002550808.1	Csojae_5095-RA	Cmaltosa_v1_4629-RA
OG0003974	AOW30548.1	XP_002550820.1	Csojae_5119-RA	Cmaltosa_v1_4634-RA
OG0003986	AOW30566.1	XP_002550710.1	Csojae_5022-RA	Cmaltosa_v1_3752-RA
OG0003987	AOW30567.1	XP_002550756.1	Csojae_5091-RA	Cmaltosa_v1_3787-RA
OG0004024	AOW30631.1	XP_002550685.1	Csojae_5001-RA	Cmaltosa_v1_4516-RA
OG0004030	AOW30641.1	XP_002550696.1	Csojae_5010-RA	Cmaltosa_v1_4609-RA
OG0004041	AOW30653.1	XP_002550928.1	Csojae_5227-RA	Cmaltosa_v1_4569-RA
OG0004042	AOW30654.1	XP_002550929.1	Csojae_5228-RA	Cmaltosa_v1_4570-RA
OG0004058	AOW30683.1	XP_002550836.1	Csojae_5197-RA	Cmaltosa_v1_4710-RA
OG0004075	AOW30713.1	XP_002550847.1	Csojae_5175-RA	Cmaltosa_v1_4692-RA
OG0004100	AOW30740.1	XP_002550858.1	Csojae_5156-RA	Cmaltosa_v1_4668-RA
OG0004114	AOW30767.1	XP_002550675.1	Csojae_4990-RA	Cmaltosa_v1_4612-RA
OG0004120	AOW30783.1	XP_002546289.1	Csojae_5416-RA	Cmaltosa_v1_0960-RA
OG0004125	AOW30789.1	XP_002546283.1	Csojae_5422-RA	Cmaltosa_v1_0954-RA
OG0004135	AOW30803.1	XP_002546265.1	Csojae_5437-RA	Cmaltosa_v1_0936-RA
OG0004143	AOW30812.1	XP_002546250.1	Csojae_5445-RA	Cmaltosa_v1_0926-RA
OG0004146	AOW30815.1	XP_002546245.1	Csojae_5454-RA	Cmaltosa_v1_0923-RA
OG0004155	AOW30827.1	XP_002546236.1	Csojae_5463-RA	Cmaltosa_v1_0914-RA
OG0004180	AOW30863.1	XP_002546206.1	Csojae_5492-RA	Cmaltosa_v1_0882-RA
OG0004204	AOW30897.1	XP_002546167.1	Csojae_5531-RA	Cmaltosa_v1_0845-RA
OG0004214	AOW30909.1	XP_002546156.1	Csojae_5544-RA	Cmaltosa_v1_0835-RA
OG0004228	AOW30927.1	XP_002546064.1	Csojae_5363-RA	Cmaltosa_v1_0820-RA
OG0004233	AOW30932.1	XP_002546069.1	Csojae_5368-RA	Cmaltosa_v1_0815-RA
OG0004254	AOW30956.1	XP_002546102.1	Csojae_5386-RA	Cmaltosa_v1_0793-RA
OG0004260	AOW30963.1	XP_002546114.1	Csojae_5399-RA	Cmaltosa_v1_0782-RA
OG0004261	AOW30964.1	XP_002546115.1	Csojae_5400-RA	Cmaltosa_v1_0781-RA
OG0004265	AOW30969.1	XP_002546110.1	Csojae_5395-RA	Cmaltosa_v1_0786-RA
OG0004266	AOW30970.1	XP_002546109.1	Csojae_5394-RA	Cmaltosa_v1_0787-RA
OG0004267	AOW30974.1	XP_002546135.1	Csojae_5564-RA	Cmaltosa_v1_0695-RA
OG0004289	AOW31008.1	XP_002546053.1	Csojae_5353-RA	Cmaltosa_v1_0710-RA
OG0004315	AOW31044.1	XP_002546013.1	Csojae_5315-RA	Cmaltosa_v1_0529-RA
OG0004319	AOW31049.1	XP_002546009.1	Csojae_5310-RA	Cmaltosa_v1_0534-RA
OG0004335	AOW31067.1	XP_002545989.1	Csojae_5291-RA	Cmaltosa_v1_0554-RA
OG0004381	AOW31138.1	XP_002545582.1	Csojae_4066-RA	Cmaltosa_v1_0593-RA
OG0004398	AOW31157.1	XP_002545602.1	Csojae_4085-RA	Cmaltosa_v1_0636-RA
OG0004399	AOW31158.1	XP_002545603.1	Csojae_4086-RA	Cmaltosa_v1_0637-RA
OG0004417	AOW31183.1	XP_002545630.1	Csojae_4112-RA	Cmaltosa_v1_0660-RA
OG0004421	AOW31187.1	XP_002545633.1	Csojae_4114-RA	Cmaltosa_v1_0662-RA
OG0004425	AOW31193.1	XP_002545637.1	Csojae_4119-RA	Cmaltosa_v1_0668-RA
OG0004445	AOW31217.1	XP_002545749.1	Csojae_4227-RA	Cmaltosa_v1_0495-RA
OG0004476	AOW31269.1	XP_002545795.1	Csojae_4271-RA	Cmaltosa_v1_0478-RA
OG0004477	AOW31270.1	XP_002545794.1	Csojae_4270-RA	Cmaltosa_v1_0467-RA
OG0004478	AOW31271.1	XP_002545793.1	Csojae_4269-RA	Cmaltosa_v1_0466-RA
OG0004499	AOW31294.1	XP_002545862.1	Csojae_4338-RA	Cmaltosa_v1_0688-RA
OG0004505	AOW31305.1	XP_002545878.1	Csojae_4354-RA	Cmaltosa_v1_0756-RA
OG0004509	AOW31310.1	XP_002545874.1	Csojae_4349-RA	Cmaltosa_v1_0753-RA
OG0004523	AOW31326.1	XP_002545847.1	Csojae_4324-RA	Cmaltosa_v1_0724-RA
OG0004525	AOW31328.1	XP_002545849.1	Csojae_4326-RA	Cmaltosa_v1_0722-RA
OG0004532	AOW31343.1	XP_002545827.1	Csojae_4303-RA	Cmaltosa_v1_0743-RA
OG0004542	AOW31355.1	XP_002545907.1	Csojae_4359-RA	Cmaltosa_v1_0705-RA
OG0004549	AOW31368.1	XP_002545883.1	Csojae_4383-RA	Cmaltosa_v1_0418-RA
OG0004553	AOW31372.1	XP_002545889.1	Csojae_4377-RA	Cmaltosa_v1_0412-RA
OG0004568	AOW31404.1	XP_002548819.1	Csojae_3201-RA	Cmaltosa_v1_0279-RA
OG0004582	AOW31435.1	XP_002548774.1	Csojae_3153-RA	Cmaltosa_v1_0290-RA
OG0004589	AOW31449.1	XP_002548844.1	Csojae_3226-RA	Cmaltosa_v1_0377-RA
OG0004606	AOW31470.1	XP_002548362.1	Csojae_2607-RA	Cmaltosa_v1_0394-RA
OG0004614	AOW31488.1	XP_002548349.1	Csojae_2621-RA	Cmaltosa_v1_5404-RA
OG0004616	AOW31491.1	XP_002548320.1	Csojae_2623-RA	Cmaltosa_v1_5401-RA
OG0004618	AOW31494.1	XP_002548812.1	Csojae_3193-RA	Cmaltosa_v1_5414-RA
OG0004637	AOW31523.1	XP_002548782.1	Csojae_3161-RA	Cmaltosa_v1_5374-RA
OG0004643	AOW31531.1	XP_002548788.1	Csojae_3168-RA	Cmaltosa_v1_5368-RA
OG0004668	AOW31561.1	XP_002546481.1	Csojae_0174-RA	Cmaltosa_v1_5293-RA
OG0004678	AOW31574.1	XP_002546467.1	Csojae_0162-RA	Cmaltosa_v1_5287-RA
OG0004682	AOW31581.1	XP_002546458.1	Csojae_0154-RA	Cmaltosa_v1_5280-RA
OG0004693	AOW31600.1	XP_002546444.1	Csojae_0144-RA	Cmaltosa_v1_5260-RA
OG0004710	AOW31622.1	XP_002546413.1	Csojae_0114-RA	Cmaltosa_v1_5233-RA
OG0004725	AOW31642.1	XP_002546398.1	Csojae_0099-RA	Cmaltosa_v1_5200-RA
OG0004733	AOW31653.1	XP_002546385.1	Csojae_0087-RA	Cmaltosa_v1_5212-RA
OG0004756	AOW31680.1	XP_002546365.1	Csojae_0078-RA	Cmaltosa_v1_5192-RA
OG0004757	AOW31685.1	XP_002546341.1	Csojae_0048-RA	Cmaltosa_v1_5166-RA
OG0004765	AOW31695.1	XP_002546331.1	Csojae_0039-RA	Cmaltosa_v1_5128-RA
OG0004767	AOW31697.1	XP_002546328.1	Csojae_0037-RA	Cmaltosa_v1_5130-RA
OG0004813	AOW25708.1		Csojae_1275-RA	Cmaltosa_v1_1739-RA
OG0004815	AOW25716.1	XP_002549991.1	Csojae_1281-RA
OG0004824	AOW25832.1	XP_002550141.1	Csojae_1432-RA
OG0004827	AOW25856.1	XP_002550165.1	Csojae_1408-RA
OG0004842	AOW25992.1		Csojae_1342-RA	Cmaltosa_v1_1586-RA
OG0004850	AOW26062.1	XP_002550468.1	Csojae_1739-RA
OG0004874	AOW26289.1	XP_002549960.1	Csojae_1842-RA
OG0004893	AOW26409.1	XP_002549875.1	Csojae_1921-RA
OG0004906	AOW26576.1	XP_002549120.1		Cmaltosa_v1_5126-RA
OG0004936	AOW26842.1	XP_002549208.1	Csojae_3570-RA
OG0004937	AOW26849.1	XP_002549218.1		Cmaltosa_v1_4131-RA
OG0004951	AOW26949.1	XP_002549324.1	Csojae_3676-RA
OG0004970	AOW27161.1	XP_002546992.1		Cmaltosa_v1_2727-RA
OG0004996	AOW27421.1	XP_002547143.1	Csojae_0437-RA
OG0005028	AOW27715.1	XP_002547433.1	Csojae_0705-RA
OG0005049	AOW27861.1	XP_002547637.1		Cmaltosa_v1_5580-RA
OG0005071	AOW28126.1	XP_002551204.1		Cmaltosa_v1_4364-RA
OG0005096	AOW28416.1	XP_002548326.1		Cmaltosa_v1_4283-RA
OG0005114	AOW28608.1	XP_002547966.1		Cmaltosa_v1_2143-RA
OG0005141	AOW28901.1	XP_002545254.1	Csojae_3775-RA
OG0005149	AOW29019.1	XP_002545360.1	Csojae_3865-RA
OG0005164	AOW29191.1	XP_002549638.1	Csojae_2174-RA
OG0005216	AOW29655.1	XP_002551222.1	Csojae_4586-RA
OG0005220	AOW29700.1	XP_002546505.1	Csojae_4707-RA
OG0005245	AOW29923.1		Csojae_4834-RA	Cmaltosa_v1_2946-RA
OG0005325	AOW30971.1	XP_002546121.1	Csojae_5405-RA
OG0005341	AOW31191.1		Csojae_4117-RA	Cmaltosa_v1_0666-RA
OG0005342	AOW31212.1		Csojae_4218-RA	Cmaltosa_v1_0677-RA
OG0005368	AOW31437.1	XP_002548776.1	Csojae_3155-RA
OG0005370	AOW31479.1		Csojae_4122-RA	Cmaltosa_v1_0294-RA
OG0005371	AOW31486.1		Csojae_2619-RA	Cmaltosa_v1_5406-RA
OG0005395	AOW31716.1		Csojae_0001-RA	Cmaltosa_v1_5159-RA
OG0005396	AOW31719.1	XP_002549521.1	Csojae_5643-RA
OG0005477	AOW25710.1	XP_002549984.1
OG0005509	AOW27054.1	XP_002549869.1
OG0005516	AOW27264.1	XP_002547098.1
OG0005528	AOW27985.1	XP_002547686.1
OG0005534	AOW28271.1
OG0005546	AOW28729.1	XP_002551324.1
OG0005574	AOW29672.1	XP_002546538.1
OG0005583	AOW29887.1	XP_002546615.1
OG0005795	AOW27876.1
OG0005817	AOW28267.1
OG0005871	AOW29955.1
OG0005877	AOW30110.1
OG0005928	AOW31641.1
OG0005929	AOW31643.1

## Sheet: SupTable3
Supplementary Table 3. Primers used for the genetic modification of C. maltosa.
Name	Sequence	Description
MCO005	gactcaggctatgaaatttttcactccagaattttttttccttcatccttaattcctttattcactacccaaacccacaggtaccgggccccccctcga	LEU2 deletion with SAT1 flipper cassette, left primer
MCO006	gtacatttttaaaaaaaagtatttaggtggtgttcattttgtattaataatattcgttaaattttgtgtatactttacggccgctctagaactagtgga	LEU2 deletion with SAT1 flipper cassette, right primer
MCO007	tgggaaatggttcaagaagg	LEU2 5' verification
MCO008	acagctcattgcaacagtcg	LEU2 3' verification
MCO009	agctgccactccttaccaaa	LEU2 ORF verification, left primer
MCO010	ttaaaatcatggcggcggag	LEU2 ORF verification, right primer
MCO42	atttttcacactgacggac	HIS1 5' verification
MCO43	ggagcacatggttatgctgc	HIS1 3' verification
MCO44	aagtccaagttccagccgat	HIS1 ORF verification, left primer
MCO45	gagcagccaaaacaccttga	HIS1 ORF verification, right primer
MCO46	Tatcaaaaatttttttctttctttctttctgtcaccactttagataaagaaaattcaaaacatagaaagcc ggtaccgggccccccctcga	HIS1 deletion with SAT1 flipper cassette, left primer
MCO47	aagcaaaaataataataaacgaaatctataaaccattataattattttatttatcttttatctatctacttctcttctggccgctctagaactagtgga	HIS1 deletion with SAT1 flipper cassette, right primer
MCO80	ttttttcttttcttcgttgaatttttttttttcactccctctttttcttcttcttttatcatcaacaacaacaacaaca ggtaccgggccccccctcga	ARG4 deletion with SAT1 flipper cassette, left primer
MCO81	tatgacgacatctttatacatttttaattatattttaacctaaataagtaa ggccgctctagaactagtgga	ARG4 deletion with SAT1 flipper cassette, right primer
MCO82	caactgttcatttttgtccc	ARG4 5' verification
MCO83	cccttagaattcgtaattgtc	ARG4 3' verification
MCO84	atgaacgtcgtttgggtgag	ARG4 ORF verification, left primer
MCO85	acgatcagacactgcggtta	ARG4 ORF verification, right primer
ARO 038	cacggcgcgcctagcagcggaaggtattgaataagttgacatgaatc	EFG1 5' flank amplification, right primer
ARO 039	gtcagcggccgcatccctgctgaataaggtttatggatttatgcaa	EFG1 3' flank amplification, left primer
ARO 048	atcccaatcctcaccatatttc	EFG1 5' flank amplification, left primer
ARO 050	aatatgaaagcgtgccctaca	EFG1 3' flank amplification, right primer
MCO 40	aacctccacaaccacctcaa	EFG1 ORF verification, left primer
MCO 41	attggtaagcggtgtgttgg	EFG1 ORF verification, right primer
EMO222	ggaggggaattggaaaaa	5' flank verification from pEM018, right primer
AHO829	atgtacctgcctgcaatttg	3' flank verification from pEM018, left primer
Universal primer 2	ccgctgctaggcgcgccgtgaccagtgtgatggatatctgc	Universal lef primer for HIS1, LEU2, and ARG4 C. albicans cassettes
Universal primer 5	gcagggatgcggccgctgacagctcggatccactagtaacg	Universal right primer for HIS1, LEU2, and ARG4 C. albicans cassettes
